# Supplementary material for: (E)-13-(4-Amino­phen­yl)parthenolide
Source: Acta Crystallogr Sect E Struct Rep Online. 2013 Oct 26;69(Pt 11):o1709–10. doi: 10.1107/S1600536813028730 (PMC3884358; doi:10.1107/S1600536813028730)
Supplement: Supplementary file 2 [file e-69-o1709-Isup2.hkl]

#
# h,k,l, Fc-squared, Fo-squared, sigma(Fo-squared), status flag
#
data_I
_shelx_title ' x13354 - P212121'
_shelx_refln_list_code          4
_shelx_F_calc_maximum      114.40
_exptl_crystal_F_000       728.00
_reflns_d_resolution_high  0.8301

loop_
 _space_group_symop_operation_xyz
 'x, y, z'
 '-x+1/2, -y, z+1/2'
 'x+1/2, -y+1/2, -z'
 '-x, y+1/2, -z+1/2'

_cell_length_a     8.5619
_cell_length_b    11.8846
_cell_length_c    17.7457
_cell_angle_alpha  90.000
_cell_angle_beta   90.000
_cell_angle_gamma  90.000

_shelx_F_squared_multiplier     1.000

loop_
 _refln_index_h
 _refln_index_k
 _refln_index_l
 _refln_F_squared_calc
 _refln_F_squared_meas
 _refln_F_squared_sigma
 _refln_observed_status
   4   0   0       1658.26       1696.44        24.11 o
   6   0   0        359.46        330.77        15.80 o
   8   0   0        724.74        707.72        21.91 o
  10   0   0         17.79         13.03         0.73 o
   1   1   0        158.25        143.72         2.47 o
   3   1   0       5486.46       5557.15        58.92 o
   4   1   0          3.16          4.33         0.24 o
   5   1   0       1507.15       1537.29        26.63 o
   6   1   0          0.31          0.95         0.52 o
   7   1   0        590.51        569.02        17.67 o
   8   1   0         71.86         64.16         2.29 o
   9   1   0        387.55        403.56         8.88 o
  10   1   0          0.53          0.46         0.30 o
   0   2   0       1822.72       1748.17        33.37 o
   1   2   0       6634.62       5853.07       212.46 o
   2   2   0       1174.19       1228.82        12.75 o
   3   2   0        559.15        627.01         6.69 o
   4   2   0        661.92        702.67        10.70 o
   5   2   0        446.57        428.81         8.31 o
   6   2   0         16.31         10.78         0.64 o
   7   2   0        151.22        148.49         4.07 o
   8   2   0         18.85         19.71         1.08 o
   9   2   0         39.71         38.12         1.20 o
  10   2   0          0.05         -0.10         0.19 o
   1   3   0        676.07        655.86         9.28 o
   2   3   0         93.18         98.90         1.40 o
   3   3   0       6928.87       7111.66        84.94 o
   4   3   0        716.01        775.83        14.65 o
   5   3   0        509.30        540.01        10.39 o
   6   3   0         16.22         11.21         0.61 o
   7   3   0         70.23         63.56         2.10 o
   8   3   0          6.87          7.27         0.61 o
   9   3   0          0.12         -0.32         0.32 o
  10   3   0        117.26        117.07         4.41 o
   0   4   0        299.21        315.01         4.58 o
   1   4   0        228.38        187.67         2.58 o
   2   4   0        156.52        179.87         2.50 o
   3   4   0        194.92        160.42         2.81 o
   4   4   0        127.51        132.69         2.79 o
   5   4   0        655.17        673.96        13.36 o
   6   4   0         11.47         13.98         0.47 o
   7   4   0         49.12         38.05         0.95 o
   8   4   0         57.74         67.77         1.84 o
   9   4   0         39.10         40.22         0.86 o
   1   5   0        151.45        164.52         2.14 o
   2   5   0         19.13         30.93         0.82 o
   3   5   0         58.88         51.32         1.20 o
   4   5   0        169.38        156.47         2.73 o
   5   5   0         46.20         32.24         0.57 o
   6   5   0         18.85         17.79         0.60 o
   7   5   0        172.71        155.21         2.63 o
   8   5   0         33.79         31.73         0.68 o
   9   5   0        114.41        109.34         2.50 o
   0   6   0        312.35        299.55        14.23 o
   1   6   0        213.87        230.51         3.93 o
   2   6   0         10.66          6.92         0.40 o
   3   6   0        109.24        124.66         2.31 o
   4   6   0        145.04        143.18         1.61 o
   5   6   0          1.77          2.28         0.20 o
   6   6   0         69.04         75.44         1.16 o
   7   6   0         25.69         26.91         0.63 o
   8   6   0         19.93         25.28         0.61 o
   9   6   0         66.62         77.28         1.81 o
   1   7   0         54.63         68.52         1.48 o
   2   7   0        153.90        150.26         1.81 o
   3   7   0        113.25        119.10         1.46 o
   4   7   0         78.25         71.95         0.84 o
   5   7   0          0.50          0.28         0.17 o
   6   7   0         26.60         23.42         0.45 o
   7   7   0         31.66         32.74         0.56 o
   8   7   0         98.06        103.35         1.82 o
   0   8   0        708.67        746.68        10.70 o
   1   8   0          0.92          0.69         0.10 o
   2   8   0        308.97        269.82         2.27 o
   3   8   0         57.40         62.96         0.71 o
   4   8   0         66.28         61.86         0.70 o
   5   8   0        314.47        313.90         3.60 o
   6   8   0         10.49         13.79         0.38 o
   7   8   0         89.84         93.74         1.39 o
   8   8   0          5.41          6.03         0.27 o
   1   9   0         25.33         24.45         0.33 o
   2   9   0         28.35         25.93         0.35 o
   3   9   0          0.22          0.51         0.30 o
   4   9   0          0.37          0.53         0.19 o
   5   9   0          7.03          7.01         0.25 o
   6   9   0        289.03        286.86         3.72 o
   7   9   0         48.50         46.42         0.67 o
   8   9   0         19.50         12.98         0.73 o
   0  10   0        791.20        705.89         9.98 o
   1  10   0         97.01        112.36         1.19 o
   2  10   0        343.64        328.78         3.88 o
   3  10   0         62.46         67.30         0.92 o
   4  10   0        196.95        193.16         2.41 o
   5  10   0         18.17         18.36         0.36 o
   6  10   0         15.56         17.96         0.36 o
   7  10   0          6.73          6.53         0.30 o
   1  11   0         68.69         68.56         0.93 o
   2  11   0         50.41         53.93         0.73 o
   3  11   0         64.51         68.17         1.03 o
   4  11   0        160.50        165.92         2.19 o
   5  11   0         38.71         37.30         0.65 o
   6  11   0          1.53          1.35         0.16 o
   0  12   0          4.47          2.29         0.32 o
   1  12   0         39.15         30.55         0.51 o
   2  12   0        109.75        123.03         2.03 o
   3  12   0         23.52         19.75         0.47 o
   4  12   0         40.12         41.26         0.76 o
   5  12   0         15.08         19.68         0.40 o
   1  13   0          4.95          7.58         0.29 o
   2  13   0         92.87         93.75         1.54 o
   3  13   0        195.07        189.29         3.00 o
   4  13   0         53.83         43.05         0.72 o
   0  14   0         51.65         43.34         2.63 o
   1  14   0         21.72         32.75         1.03 o
   2  14   0         16.05         16.13         0.56 o
   1   0   1          5.84         -0.18         0.18 o
   2   0   1       8760.50       8496.33       225.92 o
   3   0   1       9459.27       9644.50       104.36 o
   4   0   1       1397.00       1435.17        14.78 o
   5   0   1         58.35         67.23         1.41 o
   6   0   1       1087.97       1071.18        49.11 o
   7   0   1        131.05        119.38         3.94 o
   8   0   1         92.10         93.27         3.20 o
   9   0   1         51.62         53.73         1.39 o
  10   0   1          4.64          5.58         0.34 o
 -10   1   1          3.99          2.53         0.26 o
  -9   1   1        107.95        113.21         3.68 o
  -8   1   1         70.94         70.76         2.05 o
  -7   1   1        311.18        299.46        11.57 o
  -6   1   1        818.34        790.07        24.58 o
  -5   1   1       1886.46       1873.69        34.85 o
  -4   1   1       1308.76       1399.76        15.73 o
  -3   1   1        735.42        717.51         7.63 o
  -2   1   1       3812.78       3995.76        42.21 o
  -1   1   1       4356.77       3790.12        61.31 o
   1   1   1       4354.12       3871.00        59.06 o
   2   1   1       3801.50       4004.26        42.34 o
   3   1   1        739.83        719.69         7.66 o
   4   1   1       1309.20       1407.80        16.31 o
   5   1   1       1882.66       1883.73        38.41 o
   6   1   1        821.70        786.98        33.24 o
   7   1   1        309.11        300.77        13.35 o
   8   1   1         71.98         71.57         2.35 o
   9   1   1        106.91        113.29         2.63 o
  10   1   1          3.72          2.51         0.23 o
 -10   2   1         44.37         39.41         0.81 o
  -9   2   1         34.05         35.09         1.15 o
  -8   2   1        230.05        230.12         7.27 o
  -7   2   1        162.76        161.71         5.20 o
  -6   2   1         72.99         66.30         1.66 o
  -5   2   1        637.55        662.03        12.63 o
  -4   2   1        194.76        214.29         3.49 o
  -3   2   1       3741.22       3883.57        41.23 o
  -2   2   1       7562.32       7295.62        87.07 o
  -1   2   1        387.08        395.09         4.33 o
   0   2   1        858.73        788.91         9.24 o
   1   2   1        390.68        403.30         4.30 o
   2   2   1       7575.19       7297.43       130.42 o
   3   2   1       3737.23       3886.68        41.32 o
   4   2   1        194.99        212.55         3.48 o
   5   2   1        636.40        658.13        13.68 o
   6   2   1         71.39         65.26         1.53 o
   7   2   1        161.23        160.25         4.40 o
   8   2   1        228.88        231.08         7.32 o
   9   2   1         34.20         35.78         1.00 o
  10   2   1         44.98         41.42         0.97 o
 -10   3   1         20.25         19.35         0.98 o
  -9   3   1          1.98          1.62         0.39 o
  -8   3   1         91.26         96.92         3.11 o
  -7   3   1         97.95         91.75         1.90 o
  -6   3   1         66.14         63.75         1.41 o
  -5   3   1          8.94         10.45         0.66 o
  -4   3   1        461.90        483.72         9.19 o
  -3   3   1        827.81        800.48         9.97 o
  -2   3   1        166.70        159.62         1.80 o
  -1   3   1       1783.53       1813.13        18.41 o
   0   3   1        174.53        179.88         1.87 o
   1   3   1       1774.61       1815.27        18.88 o
   2   3   1        162.87        152.92         1.73 o
   3   3   1        832.20        797.87         9.59 o
   4   3   1        457.85        491.46         9.37 o
   5   3   1          8.73         10.26         0.54 o
   6   3   1         67.59         66.01         1.36 o
   7   3   1         97.74         92.06         2.60 o
   8   3   1         89.63         96.79         2.54 o
   9   3   1          1.97          1.63         0.27 o
  10   3   1         19.77         18.25         0.86 o
  -9   4   1          5.10          5.62         0.27 o
  -8   4   1        216.66        214.66         6.11 o
  -7   4   1         19.25         18.13         0.61 o
  -6   4   1        189.19        172.30         3.32 o
  -5   4   1        216.56        199.07         4.06 o
  -4   4   1         32.82         34.63         1.02 o
  -3   4   1         76.05         72.62         1.36 o
  -2   4   1         15.45         12.89         0.37 o
  -1   4   1        187.36        181.57         2.34 o
   0   4   1       3509.98       3448.04        42.34 o
   1   4   1        187.49        185.58         2.07 o
   2   4   1         15.14         12.34         0.37 o
   3   4   1         74.67         73.58         1.65 o
   4   4   1         33.97         35.47         1.14 o
   5   4   1        216.07        198.58         3.24 o
   6   4   1        190.03        169.47         3.06 o
   7   4   1         20.00         18.63         0.73 o
   8   4   1        218.05        217.00         3.97 o
   9   4   1          5.22          6.45         0.40 o
  -9   5   1         48.32         52.64         1.15 o
  -8   5   1         50.22         53.69         1.10 o
  -7   5   1          4.24          3.65         0.26 o
  -6   5   1         52.40         56.05         1.23 o
  -5   5   1        182.84        172.58         2.47 o
  -4   5   1        173.08        179.63         2.93 o
  -3   5   1       1129.65       1195.45        20.76 o
  -2   5   1        177.77        200.95         3.26 o
  -1   5   1       2390.78       2554.72        30.85 o
   0   5   1          5.09          2.02         0.18 o
   1   5   1       2389.49       2524.45        31.58 o
   2   5   1        177.95        203.20         3.49 o
   3   5   1       1132.50       1186.48        20.63 o
   4   5   1        172.78        180.51         2.87 o
   5   5   1        184.66        176.78         2.19 o
   6   5   1         52.77         56.84         1.27 o
   7   5   1          4.03          3.02         0.29 o
   8   5   1         50.74         55.75         1.27 o
   9   5   1         48.00         51.66         1.13 o
  -9   6   1         28.31         24.64         0.87 o
  -8   6   1         39.32         42.56         0.89 o
  -7   6   1        244.45        239.04         3.57 o
  -6   6   1        300.99        296.45         4.93 o
  -5   6   1         36.71         32.15         0.54 o
  -4   6   1         62.06         62.14         0.85 o
  -3   6   1        120.25        134.55         2.47 o
  -2   6   1        626.85        658.51        10.81 o
  -1   6   1        113.49        124.69         2.38 o
   0   6   1        663.57        738.98        14.59 o
   1   6   1        111.42        122.84         2.37 o
   2   6   1        628.82        676.58        11.88 o
   3   6   1        118.03        129.96         2.56 o
   4   6   1         60.79         61.80         0.73 o
   5   6   1         36.14         32.44         0.52 o
   6   6   1        301.42        301.06         4.20 o
   7   6   1        244.26        241.19         3.60 o
   8   6   1         39.69         40.97         0.77 o
   9   6   1         28.55         25.23         0.81 o
  -8   7   1          9.53         11.43         0.46 o
  -7   7   1        113.10        116.98         1.76 o
  -6   7   1        174.09        173.57         2.40 o
  -5   7   1         32.80         27.17         0.43 o
  -4   7   1        632.06        618.23         6.36 o
  -3   7   1          3.94          3.18         0.14 o
  -2   7   1        785.10        781.76        11.38 o
  -1   7   1        729.37        757.29        13.26 o
   0   7   1       2021.26       2228.97        42.11 o
   1   7   1        730.28        769.93        13.48 o
   2   7   1        788.70        793.14         9.32 o
   3   7   1          3.84          3.40         0.13 o
   4   7   1        631.77        621.24         6.23 o
   5   7   1         33.18         27.60         0.47 o
   6   7   1        175.35        173.41         2.21 o
   7   7   1        113.38        117.44         1.74 o
   8   7   1          9.57         12.32         0.57 o
  -8   8   1        175.22        187.14         3.26 o
  -7   8   1        175.40        175.43         2.49 o
  -6   8   1        139.51        152.90         2.20 o
  -5   8   1        964.61        973.02        11.57 o
  -4   8   1         80.08         86.40         1.01 o
  -3   8   1        825.91        814.09         7.86 o
  -2   8   1         73.00         78.46         0.77 o
  -1   8   1        485.08        473.70         4.42 o
   0   8   1         90.68         91.94         0.93 o
   1   8   1        479.78        465.06         4.35 o
   2   8   1         73.44         78.28         0.79 o
   3   8   1        826.19        816.56         7.80 o
   4   8   1         80.63         87.04         0.98 o
   5   8   1        965.20        981.85        15.88 o
   6   8   1        139.67        154.40         1.96 o
   7   8   1        176.15        173.83         2.33 o
   8   8   1        176.61        191.70         3.23 o
  -8   9   1          1.49          2.08         0.37 o
  -7   9   1         53.26         55.68         0.91 o
  -6   9   1        123.81        128.57         1.71 o
  -5   9   1        257.27        271.86         3.36 o
  -4   9   1        294.73        290.79         4.29 o
  -3   9   1       1326.17       1266.86        13.01 o
  -2   9   1        323.04        309.27         2.87 o
  -1   9   1         51.48         61.15         0.66 o
   0   9   1        417.65        381.07         3.57 o
   1   9   1         52.55         59.19         0.62 o
   2   9   1        321.22        304.66         3.05 o
   3   9   1       1324.14       1272.71        12.80 o
   4   9   1        295.61        291.79         3.37 o
   5   9   1        258.96        277.32         3.43 o
   6   9   1        123.16        126.13         1.68 o
   7   9   1         52.16         53.11         0.81 o
   8   9   1          1.50          1.84         0.37 o
  -7  10   1          6.97          5.28         0.26 o
  -6  10   1         56.69         58.34         0.94 o
  -5  10   1         50.21         50.88         0.76 o
  -4  10   1          2.14          2.62         0.20 o
  -3  10   1         20.63         22.19         0.46 o
  -2  10   1         94.31         91.68         1.06 o
  -1  10   1        110.40        111.78         1.24 o
   0  10   1        558.60        551.71         5.58 o
   1  10   1        110.59        116.20         1.30 o
   2  10   1         94.80         94.16         1.11 o
   3  10   1         21.08         21.99         0.40 o
   4  10   1          1.97          1.90         0.17 o
   5  10   1         51.46         50.51         0.71 o
   6  10   1         56.67         57.33         0.86 o
   7  10   1          6.76          5.59         0.41 o
  -6  11   1         22.68         23.29         0.57 o
  -5  11   1         92.05         96.54         1.38 o
  -4  11   1        322.03        344.84         4.74 o
  -3  11   1          4.93          5.38         0.24 o
  -2  11   1        590.71        606.60         7.79 o
  -1  11   1         67.80         72.56         0.92 o
   0  11   1        171.99        174.78         2.05 o
   1  11   1         67.62         70.82         1.03 o
   2  11   1        592.38        615.67         7.75 o
   3  11   1          5.19          6.52         0.32 o
   4  11   1        321.83        342.61         4.53 o
   5  11   1         93.48         96.73         1.38 o
   6  11   1         22.40         23.57         0.47 o
  -5  12   1         12.15         11.91         0.30 o
  -4  12   1          8.21          8.35         0.33 o
  -3  12   1         23.47         26.62         0.58 o
  -2  12   1         41.86         44.66         0.69 o
  -1  12   1          2.36          2.28         0.14 o
   0  12   1        283.21        289.01         3.75 o
   1  12   1          2.37          2.54         0.16 o
   2  12   1         42.45         46.36         0.79 o
   3  12   1         22.99         25.52         0.55 o
   4  12   1          7.78          8.54         0.31 o
   5  12   1         12.64         12.42         0.30 o
  -4  13   1        200.78        187.53         4.02 o
  -3  13   1         62.12         64.30         1.08 o
  -2  13   1          1.23          1.68         0.17 o
  -1  13   1         19.52         22.49         0.50 o
   0  13   1         14.29         13.70         0.31 o
   1  13   1         19.37         23.57         0.47 o
   2  13   1          1.15          1.93         0.33 o
   3  13   1         61.66         66.02         1.10 o
   4  13   1        202.94        189.76         3.40 o
  -2  14   1         86.83         94.79         3.92 o
  -1  14   1          3.83          4.58         0.30 o
   0  14   1         33.56         38.40         1.40 o
   1  14   1          3.68          4.40         0.26 o
   2  14   1         85.95         93.55         2.03 o
   1   0   2        137.89        108.01         1.53 o
   2   0   2      10254.09       9513.48       217.94 o
   3   0   2       6927.17       6940.74        73.16 o
   4   0   2        621.75        601.35         7.63 o
   5   0   2       2627.94       2806.27        52.46 o
   6   0   2        238.29        206.49         6.82 o
   7   0   2          4.32          6.06         0.98 o
   8   0   2          1.31          2.87         0.65 o
   9   0   2         45.91         48.13         1.29 o
  10   0   2         62.53         58.40         1.60 o
 -10   1   2         27.52         28.37         0.66 o
  -9   1   2        146.12        151.15         3.96 o
  -8   1   2         97.87         95.30         2.62 o
  -7   1   2        528.13        515.78        16.02 o
  -6   1   2         19.82         18.43         1.28 o
  -5   1   2       1877.78       1922.92        43.96 o
  -4   1   2        595.47        560.82         7.16 o
  -3   1   2        298.02        308.26         3.37 o
  -2   1   2        469.56        475.50         5.73 o
  -1   1   2       5910.26       5435.40       143.18 o
   0   1   2        460.74        446.39         5.85 o
   1   1   2       5899.91       5519.33       126.60 o
   2   1   2        466.86        473.78         5.05 o
   3   1   2        295.44        305.43         3.34 o
   4   1   2        594.03        566.96         7.24 o
   5   1   2       1870.40       1861.42        49.21 o
   6   1   2         19.58         17.85         0.96 o
   7   1   2        525.85        496.99        15.41 o
   8   1   2         99.25         96.22         4.96 o
   9   1   2        145.87        149.28         3.94 o
  10   1   2         27.76         29.39         0.67 o
 -10   2   2        149.24        140.71         2.58 o
  -9   2   2         78.49         90.09         2.65 o
  -8   2   2        664.66        643.83        15.94 o
  -7   2   2        108.74        103.01         2.47 o
  -6   2   2        309.41        296.71         5.05 o
  -5   2   2         56.64         58.46         2.17 o
  -4   2   2        555.65        548.75         7.32 o
  -3   2   2       1375.05       1458.78        16.33 o
  -2   2   2        209.99        191.34         2.00 o
  -1   2   2       2376.78       2333.22        24.82 o
   0   2   2        124.50        118.09         1.24 o
   1   2   2       2384.56       2352.34        23.71 o
   2   2   2        206.04        185.11         1.99 o
   3   2   2       1365.40       1437.41        16.09 o
   4   2   2        553.03        553.21         9.71 o
   5   2   2         55.27         56.10         2.05 o
   6   2   2        306.44        296.81         5.60 o
   7   2   2        108.32        104.44         2.72 o
   8   2   2        664.93        653.32        13.85 o
   9   2   2         78.15         91.06         2.08 o
  10   2   2        150.52        146.18         3.46 o
 -10   3   2        107.07        102.13         4.65 o
  -9   3   2          6.06          5.14         0.51 o
  -8   3   2        100.89        108.78         2.84 o
  -7   3   2        103.22         96.49         1.99 o
  -6   3   2        677.09        642.51        10.52 o
  -5   3   2        191.52        179.51         3.97 o
  -4   3   2        193.51        195.62         3.66 o
  -3   3   2        466.06        519.91         6.16 o
  -2   3   2        986.70        961.00         9.85 o
  -1   3   2        254.00        267.51         2.68 o
   0   3   2      13087.46      11898.47       385.55 o
   1   3   2        250.45        265.89         2.73 o
   2   3   2        992.25        975.48        10.06 o
   3   3   2        465.71        520.53         6.15 o
   4   3   2        190.18        200.03         4.42 o
   5   3   2        192.60        186.46         6.45 o
   6   3   2        673.88        638.17        10.77 o
   7   3   2        103.57         99.63         2.74 o
   8   3   2        101.19        111.93         2.89 o
   9   3   2          6.18          5.61         0.33 o
  10   3   2        107.48         99.28         2.88 o
  -9   4   2         30.20         31.18         0.73 o
  -8   4   2        301.88        312.53         7.65 o
  -7   4   2         96.94        101.06         2.08 o
  -6   4   2        171.50        169.49         2.62 o
  -5   4   2         28.25         32.39         0.66 o
  -4   4   2        321.80        318.03         6.20 o
  -3   4   2          6.18          5.24         0.36 o
  -2   4   2       1837.00       1769.85        19.24 o
  -1   4   2        442.80        429.60         4.75 o
   0   4   2       1855.52       1849.33        18.73 o
   1   4   2        439.94        426.97         4.94 o
   2   4   2       1832.56       1779.11        19.37 o
   3   4   2          6.33          4.82         0.33 o
   4   4   2        321.47        322.95         6.92 o
   5   4   2         27.82         32.42         0.71 o
   6   4   2        169.10        167.68         2.70 o
   7   4   2         97.58         99.26         2.56 o
   8   4   2        301.37        312.31         5.66 o
   9   4   2         29.85         31.13         0.91 o
  -9   5   2         10.05          9.96         0.35 o
  -8   5   2         11.73         11.87         0.59 o
  -7   5   2        147.32        139.69         2.14 o
  -6   5   2         45.15         44.84         0.79 o
  -5   5   2        325.21        303.14         3.93 o
  -4   5   2        611.12        611.53        11.33 o
  -3   5   2        594.26        632.29        11.12 o
  -2   5   2        633.56        685.12        11.15 o
  -1   5   2        122.00        135.73         1.84 o
   0   5   2       2205.88       2308.57        24.47 o
   1   5   2        122.19        137.12         2.31 o
   2   5   2        634.55        679.17        11.07 o
   3   5   2        591.29        626.11        11.03 o
   4   5   2        614.80        608.79         8.28 o
   5   5   2        328.52        312.36         3.71 o
   6   5   2         44.76         44.08         0.73 o
   7   5   2        147.12        140.02         2.34 o
   8   5   2         12.29         12.20         0.42 o
   9   5   2         10.10          9.67         0.58 o
  -9   6   2         28.54         28.72         0.99 o
  -8   6   2         56.31         56.66         1.00 o
  -7   6   2         12.91         13.99         0.42 o
  -6   6   2          0.74          0.57         0.22 o
  -5   6   2         91.51         94.82         1.26 o
  -4   6   2        197.44        182.97         2.00 o
  -3   6   2       1038.47       1093.71        16.49 o
  -2   6   2         39.14         40.74         0.95 o
  -1   6   2          6.83          8.20         0.43 o
   0   6   2        959.20       1033.35        17.97 o
   1   6   2          6.32          8.21         0.54 o
   2   6   2         39.90         42.26         1.03 o
   3   6   2       1037.39       1077.96        17.24 o
   4   6   2        196.00        181.16         1.89 o
   5   6   2         93.35         96.91         1.27 o
   6   6   2          0.58          0.11         0.24 o
   7   6   2         13.54         15.38         0.58 o
   8   6   2         56.27         57.46         1.02 o
   9   6   2         28.66         28.09         0.91 o
  -8   7   2        104.79         99.86         2.17 o
  -7   7   2         41.89         37.23         0.75 o
  -6   7   2        265.24        265.85         4.21 o
  -5   7   2         88.56         82.26         1.15 o
  -4   7   2        138.01        139.14         1.53 o
  -3   7   2        392.46        385.23         4.19 o
  -2   7   2         32.61         40.08         0.54 o
  -1   7   2       1017.46       1049.43        19.79 o
   0   7   2        417.33        440.78         8.48 o
   1   7   2       1018.22       1043.96        18.19 o
   2   7   2         33.24         42.48         0.53 o
   3   7   2        392.78        391.41         3.73 o
   4   7   2        136.72        139.26         1.45 o
   5   7   2         89.55         84.08         1.14 o
   6   7   2        264.43        266.51         3.78 o
   7   7   2         41.46         37.55         0.67 o
   8   7   2        105.49        101.65         1.95 o
  -8   8   2         83.24         92.20         1.80 o
  -7   8   2        269.09        271.48         4.55 o
  -6   8   2        255.49        265.27         3.81 o
  -5   8   2        130.52        130.72         1.82 o
  -4   8   2        442.45        432.14         4.80 o
  -3   8   2        231.71        227.14         2.37 o
  -2   8   2         96.86         96.50         0.98 o
  -1   8   2         64.67         60.44         0.65 o
   0   8   2         20.64         20.91         0.30 o
   1   8   2         64.31         61.15         0.65 o
   2   8   2         97.50         97.62         1.01 o
   3   8   2        231.82        225.45         2.14 o
   4   8   2        439.81        432.30         4.45 o
   5   8   2        130.68        129.31         1.76 o
   6   8   2        257.44        271.31         3.62 o
   7   8   2        272.44        275.69         4.16 o
   8   8   2         83.36         87.68         1.48 o
  -7   9   2          4.17          3.88         0.27 o
  -6   9   2        244.65        245.19         3.71 o
  -5   9   2          8.38          8.74         0.43 o
  -4   9   2        115.71        113.28         1.53 o
  -3   9   2        127.38        126.57         1.41 o
  -2   9   2         10.58         10.50         0.24 o
  -1   9   2        997.14        982.08         9.77 o
   0   9   2        116.48        117.55         1.18 o
   1   9   2        993.31        959.51         8.64 o
   2   9   2         10.00         11.40         0.27 o
   3   9   2        126.27        126.77         1.45 o
   4   9   2        117.55        115.74         1.56 o
   5   9   2          8.74         10.62         0.35 o
   6   9   2        244.30        241.50         3.13 o
   7   9   2          4.17          4.92         0.24 o
  -7  10   2         44.40         39.48         0.70 o
  -6  10   2         85.94         87.75         1.49 o
  -5  10   2         89.11         95.86         1.54 o
  -4  10   2        502.64        493.03         6.39 o
  -3  10   2        932.23        949.16        11.52 o
  -2  10   2         94.64         89.58         1.02 o
  -1  10   2          8.34          6.19         0.25 o
   0  10   2          0.36          0.27         0.13 o
   1  10   2          8.39          6.40         0.18 o
   2  10   2         95.98         94.62         1.15 o
   3  10   2        933.36        949.48        11.01 o
   4  10   2        501.72        500.73         6.09 o
   5  10   2         88.79         92.97         1.27 o
   6  10   2         84.00         84.12         1.20 o
   7  10   2         44.05         40.57         0.71 o
  -6  11   2        103.92        101.22         1.86 o
  -5  11   2        156.65        157.46         2.19 o
  -4  11   2        298.59        300.10         4.13 o
  -3  11   2        370.80        374.44         5.12 o
  -2  11   2        171.52        174.54         2.31 o
  -1  11   2        288.87        271.26         3.15 o
   0  11   2          0.99          2.82         0.20 o
   1  11   2        289.20        274.35         3.17 o
   2  11   2        172.91        178.02         2.31 o
   3  11   2        373.37        385.07         5.26 o
   4  11   2        299.07        304.37         3.93 o
   5  11   2        157.07        157.46         2.09 o
   6  11   2        103.14        101.01         2.10 o
  -5  12   2         25.20         24.01         0.87 o
  -4  12   2         26.52         21.85         0.52 o
  -3  12   2         21.82         24.32         0.48 o
  -2  12   2          0.38          2.04         0.17 o
  -1  12   2         10.42          6.76         0.24 o
   0  12   2         34.70         48.70         0.64 o
   1  12   2         10.84          7.17         0.31 o
   2  12   2          0.23          1.66         0.17 o
   3  12   2         22.14         24.40         0.44 o
   4  12   2         26.92         22.34         0.44 o
   5  12   2         25.21         25.27         0.52 o
  -4  13   2          5.92          5.56         0.32 o
  -3  13   2        168.96        177.24         3.21 o
  -2  13   2         10.83         10.57         0.28 o
  -1  13   2          7.75         10.37         0.29 o
   0  13   2         92.90         97.88         1.39 o
   1  13   2          7.81         10.34         0.30 o
   2  13   2         10.71         11.23         0.30 o
   3  13   2        168.02        181.22         3.27 o
   4  13   2          5.72          5.66         0.49 o
  -1  14   2          4.40          2.58         0.21 o
   0  14   2          0.31          0.21         0.18 o
   1  14   2          4.16          2.62         0.24 o
   2   0   3       1134.89       1090.10        11.34 o
   3   0   3       7125.25       7238.77        76.37 o
   4   0   3       1543.40       1645.04        23.39 o
   5   0   3        392.43        448.07         8.67 o
   6   0   3       1727.33       1613.03        41.41 o
   7   0   3         17.33         19.14         1.16 o
   8   0   3        616.51        622.30        19.22 o
   9   0   3          0.53          3.14         2.08 o
  10   0   3         26.35         21.16         0.49 o
 -10   1   3         13.08         13.05         0.52 o
  -9   1   3         33.36         30.99         1.15 o
  -8   1   3        110.02        114.07         3.77 o
  -7   1   3        251.79        229.29         6.15 o
  -6   1   3        857.78        777.67        14.49 o
  -5   1   3        103.09         99.65         2.25 o
  -4   1   3       1963.36       2027.98        41.81 o
  -3   1   3        793.93        800.68         9.01 o
  -2   1   3       3962.31       3987.05        41.06 o
  -1   1   3       1497.28       1514.13        16.25 o
   0   1   3       1621.95       1575.29        19.89 o
   1   1   3       1494.99       1531.25        15.57 o
   2   1   3       3973.05       4012.15        40.39 o
   3   1   3        797.47        809.21         9.73 o
   4   1   3       1960.80       2117.27        33.91 o
   5   1   3        103.42         98.02         2.22 o
   6   1   3        859.61        786.56        12.22 o
   7   1   3        252.89        229.36         5.11 o
   8   1   3        109.79        112.15         3.35 o
   9   1   3         33.38         31.80         1.24 o
  10   1   3         13.00         11.88         0.67 o
 -10   2   3         30.35         32.15         0.95 o
  -9   2   3        312.23        305.16         6.55 o
  -8   2   3        140.26        142.73         3.48 o
  -7   2   3        389.65        378.68         8.39 o
  -6   2   3        140.77        137.70         2.50 o
  -5   2   3        730.27        719.24        23.59 o
  -4   2   3        290.86        264.45         4.52 o
  -3   2   3        175.14        169.09         2.13 o
  -2   2   3        177.72        185.91         1.91 o
  -1   2   3        173.94        153.57         1.60 o
   0   2   3       8993.97       8587.45       401.07 o
   1   2   3        173.02        152.50         1.52 o
   2   2   3        180.23        186.41         1.92 o
   3   2   3        173.15        167.19         2.04 o
   4   2   3        289.89        262.57         4.21 o
   5   2   3        724.34        710.97        16.29 o
   6   2   3        140.39        139.89         2.82 o
   7   2   3        388.08        382.88         8.33 o
   8   2   3        141.44        148.29         3.31 o
   9   2   3        310.25        305.06         7.49 o
  10   2   3         30.29         31.95         1.29 o
  -9   3   3         24.15         25.86         0.65 o
  -8   3   3         22.95         19.92         0.73 o
  -7   3   3         29.42         28.47         0.78 o
  -6   3   3         22.71         18.88         0.51 o
  -5   3   3        241.39        207.99         4.60 o
  -4   3   3         30.25         32.11         1.08 o
  -3   3   3        440.62        456.20         5.64 o
  -2   3   3        172.99        171.63         1.93 o
  -1   3   3       1236.01       1241.84        12.55 o
   0   3   3          2.19          1.06         0.08 o
   1   3   3       1228.94       1238.35        12.22 o
   2   3   3        171.90        170.59         1.87 o
   3   3   3        435.66        441.94         5.47 o
   4   3   3         30.35         32.86         1.06 o
   5   3   3        240.90        205.98         5.10 o
   6   3   3         22.03         19.02         0.60 o
   7   3   3         29.63         27.01         0.87 o
   8   3   3         22.43         19.65         0.73 o
   9   3   3         23.83         26.37         0.92 o
  -9   4   3         17.52         18.17         0.51 o
  -8   4   3          2.86          3.40         0.32 o
  -7   4   3        132.03        123.43         2.29 o
  -6   4   3          2.79          2.56         0.26 o
  -5   4   3        266.68        253.55         4.00 o
  -4   4   3        755.45        775.32        16.13 o
  -3   4   3        178.11        184.46         3.04 o
  -2   4   3        119.73        131.08         1.54 o
  -1   4   3         43.18         46.04         0.60 o
   0   4   3         33.47         42.24         0.53 o
   1   4   3         42.60         45.73         0.58 o
   2   4   3        118.99        130.13         1.53 o
   3   4   3        178.38        186.22         3.38 o
   4   4   3        751.57        777.44        14.74 o
   5   4   3        266.38        254.75         4.04 o
   6   4   3          2.80          2.59         0.22 o
   7   4   3        133.03        125.37         2.61 o
   8   4   3          2.60          2.78         0.30 o
   9   4   3         17.77         19.37         0.61 o
  -9   5   3         70.34         77.85         1.49 o
  -8   5   3         68.97         67.52         1.16 o
  -7   5   3         47.16         48.13         0.85 o
  -6   5   3         28.95         29.61         0.83 o
  -5   5   3         67.41         61.82         1.07 o
  -4   5   3        185.91        183.92         2.78 o
  -3   5   3        626.21        672.08        11.79 o
  -2   5   3       3173.62       3288.32        57.08 o
  -1   5   3       1995.08       2078.10        24.68 o
   0   5   3       1695.65       1694.12        19.13 o
   1   5   3       1981.43       2070.13        24.12 o
   2   5   3       3180.22       3242.33        52.61 o
   3   5   3        626.67        671.30        11.80 o
   4   5   3        187.53        188.61         2.59 o
   5   5   3         68.07         62.87         0.91 o
   6   5   3         28.87         31.11         0.59 o
   7   5   3         47.38         49.18         1.07 o
   8   5   3         68.92         69.62         1.31 o
   9   5   3         71.43         79.41         2.14 o
  -9   6   3         60.13         60.66         1.38 o
  -8   6   3         46.87         46.04         0.84 o
  -7   6   3        215.00        226.36         3.33 o
  -6   6   3        485.28        453.89         7.06 o
  -5   6   3        222.76        220.19         2.62 o
  -4   6   3        370.86        344.02         3.90 o
  -3   6   3        558.49        569.03         8.12 o
  -2   6   3         28.89         21.32         0.71 o
  -1   6   3        915.81        960.09        16.39 o
   0   6   3         66.72         75.03         1.26 o
   1   6   3        915.29        968.67        14.84 o
   2   6   3         28.74         22.49         0.71 o
   3   6   3        554.15        555.44         6.99 o
   4   6   3        366.86        341.33         3.49 o
   5   6   3        222.48        221.61         2.62 o
   6   6   3        484.03        463.25         9.91 o
   7   6   3        213.37        231.49         3.60 o
   8   6   3         46.12         45.75         0.77 o
   9   6   3         60.66         59.98         1.82 o
  -8   7   3          4.88          4.49         0.32 o
  -7   7   3         96.19         98.07         1.80 o
  -6   7   3         38.80         39.89         1.22 o
  -5   7   3        296.84        286.45         3.81 o
  -4   7   3       1070.28       1007.63        11.25 o
  -3   7   3         87.01         79.85         0.97 o
  -2   7   3         20.94         14.94         0.29 o
  -1   7   3        387.12        386.67         4.66 o
   0   7   3        140.51        167.59         3.41 o
   1   7   3        386.62        387.70         4.91 o
   2   7   3         21.07         13.97         0.27 o
   3   7   3         86.96         81.58         0.93 o
   4   7   3       1068.11       1006.58        10.11 o
   5   7   3        295.29        291.51         3.78 o
   6   7   3         38.99         39.26         0.89 o
   7   7   3         95.19         98.12         1.60 o
   8   7   3          4.77          4.68         0.33 o
  -8   8   3        136.91        135.03         3.14 o
  -7   8   3        140.62        147.43         2.53 o
  -6   8   3         12.93         12.94         0.71 o
  -5   8   3         48.58         52.46         0.97 o
  -4   8   3         57.48         55.22         0.79 o
  -3   8   3         23.80         24.00         0.40 o
  -2   8   3        280.80        257.93         2.53 o
  -1   8   3        259.77        254.53         2.47 o
   0   8   3         32.49         37.64         0.43 o
   1   8   3        261.83        255.67         2.63 o
   2   8   3        282.27        266.01         2.62 o
   3   8   3         24.57         24.14         0.38 o
   4   8   3         57.30         54.67         0.81 o
   5   8   3         48.03         49.94         0.83 o
   6   8   3         12.42         11.02         0.44 o
   7   8   3        140.23        144.29         2.10 o
   8   8   3        137.00        132.83         2.83 o
  -7   9   3        234.45        240.36         4.44 o
  -6   9   3        116.22        129.06         2.17 o
  -5   9   3        210.26        214.42         3.07 o
  -4   9   3        670.24        675.37         8.80 o
  -3   9   3          1.50          2.72         0.18 o
  -2   9   3         12.05         10.72         0.24 o
  -1   9   3       1043.03       1014.28        10.96 o
   0   9   3         14.02         12.27         0.31 o
   1   9   3       1047.18       1043.50        11.32 o
   2   9   3         11.86         10.99         0.24 o
   3   9   3          1.54          2.22         0.17 o
   4   9   3        669.55        682.39         8.02 o
   5   9   3        208.89        213.43         2.68 o
   6   9   3        115.18        124.40         1.90 o
   7   9   3        231.96        232.84         3.78 o
  -7  10   3         16.45         17.76         0.42 o
  -6  10   3        142.30        148.93         2.47 o
  -5  10   3         38.08         40.59         0.74 o
  -4  10   3        202.33        199.61         2.97 o
  -3  10   3         49.36         54.48         0.80 o
  -2  10   3        538.36        526.39         5.97 o
  -1  10   3         83.78         88.35         1.05 o
   0  10   3          0.06          0.50         0.17 o
   1  10   3         83.13         91.98         1.06 o
   2  10   3        533.36        525.35         6.03 o
   3  10   3         50.45         57.51         0.77 o
   4  10   3        204.04        204.86         2.54 o
   5  10   3         38.60         40.18         0.63 o
   6  10   3        143.91        147.52         2.04 o
   7  10   3         16.12         17.76         0.43 o
  -6  11   3         74.27         74.69         1.25 o
  -5  11   3        191.59        194.76         2.86 o
  -4  11   3        136.95        139.54         1.97 o
  -3  11   3          3.54          4.50         0.22 o
  -2  11   3         99.51        106.80         1.45 o
  -1  11   3         31.95         29.87         0.47 o
   0  11   3        127.91        146.08         1.85 o
   1  11   3         32.78         29.83         0.49 o
   2  11   3         98.32        107.59         1.45 o
   3  11   3          3.51          4.33         0.21 o
   4  11   3        135.75        138.68         1.84 o
   5  11   3        192.15        192.30         2.91 o
   6  11   3         72.96         72.17         1.10 o
  -5  12   3         56.40         55.38         1.24 o
  -4  12   3        104.35        111.26         1.69 o
  -3  12   3        155.56        165.13         2.27 o
  -2  12   3         72.72         66.18         0.99 o
  -1  12   3         38.44         45.36         0.64 o
   0  12   3          0.52          0.45         0.13 o
   1  12   3         39.13         45.01         0.63 o
   2  12   3         72.11         65.88         0.97 o
   3  12   3        154.22        168.89         2.34 o
   4  12   3        103.49        110.64         1.54 o
   5  12   3         57.06         54.52         1.17 o
  -4  13   3          2.79          1.81         0.21 o
  -3  13   3          6.05          7.73         0.32 o
  -2  13   3          0.11          0.37         0.19 o
  -1  13   3          3.84          4.50         0.20 o
   0  13   3          7.24          3.75         0.23 o
   1  13   3          4.04          4.50         0.30 o
   2  13   3          0.15          0.30         0.16 o
   3  13   3          6.13          8.57         0.48 o
   4  13   3          2.71          1.47         0.37 o
  -1  14   3          7.44          5.63         0.49 o
   0  14   3         71.07         73.50         2.40 o
   1  14   3          7.55          6.64         0.38 o
   0   0   4        105.71        104.31         1.50 o
   1   0   4        306.37        315.83         3.39 o
   2   0   4       1858.28       1820.56        28.41 o
   3   0   4       1491.79       1538.18        18.39 o
   4   0   4         86.70         69.24         1.42 o
   5   0   4        211.09        240.41         4.84 o
   6   0   4          0.94          1.32         0.42 o
   7   0   4         43.40         34.93         1.10 o
   8   0   4          4.36          4.64         0.44 o
   9   0   4          1.19          1.18         0.30 o
  10   0   4         15.08         17.29         0.65 o
 -10   1   4        112.33         99.56         4.04 o
  -9   1   4         24.08         22.70         0.75 o
  -8   1   4        392.13        398.38         9.77 o
  -7   1   4        210.54        198.99         6.08 o
  -6   1   4        162.06        150.99         2.77 o
  -5   1   4        365.56        343.92         6.16 o
  -4   1   4        154.66        156.75         3.25 o
  -3   1   4        244.88        234.99         2.89 o
  -2   1   4       1028.58       1005.06        10.62 o
  -1   1   4        133.69        131.19         1.39 o
   0   1   4         28.96         41.09         0.46 o
   1   1   4        134.21        133.35         1.42 o
   2   1   4       1025.29       1001.88        10.31 o
   3   1   4        244.80        235.62         2.80 o
   4   1   4        154.89        162.21         3.09 o
   5   1   4        368.49        359.70         6.43 o
   6   1   4        163.00        143.57         2.53 o
   7   1   4        210.10        197.06         3.85 o
   8   1   4        392.21        394.55         9.65 o
   9   1   4         24.13         22.26         0.92 o
  10   1   4        112.13         99.60         2.03 o
 -10   2   4         40.61         37.84         1.01 o
  -9   2   4          2.44          4.06         0.59 o
  -8   2   4        130.59        136.69         2.68 o
  -7   2   4         52.36         49.86         1.27 o
  -6   2   4        135.17        141.70         2.38 o
  -5   2   4        600.19        544.10        12.05 o
  -4   2   4         23.80         27.97         1.01 o
  -3   2   4         75.09         86.36         1.20 o
  -2   2   4          2.08          3.01         0.16 o
  -1   2   4       4020.43       4054.36        49.17 o
   0   2   4         48.43         42.30         0.71 o
   1   2   4       4021.76       4065.18        49.18 o
   2   2   4          1.98          3.14         0.15 o
   3   2   4         73.31         83.84         1.17 o
   4   2   4         24.80         29.48         0.92 o
   5   2   4        600.56        543.49        10.83 o
   6   2   4        133.86        137.91         2.17 o
   7   2   4         52.16         49.64         1.86 o
   8   2   4        130.44        137.14         4.22 o
   9   2   4          2.41          4.31         0.47 o
  10   2   4         40.26         37.43         1.46 o
  -9   3   4         64.42         59.55         1.37 o
  -8   3   4         92.47        100.78         2.30 o
  -7   3   4        352.07        331.72         5.20 o
  -6   3   4        115.52        110.46         2.00 o
  -5   3   4        880.71        881.49        13.73 o
  -4   3   4        278.51        325.70         8.95 o
  -3   3   4        325.82        349.16         4.75 o
  -2   3   4        123.40        143.99         1.70 o
  -1   3   4        212.94        232.56         2.35 o
   0   3   4         21.57         16.79         0.74 o
   1   3   4        213.38        230.56         2.33 o
   2   3   4        121.70        140.17         1.57 o
   3   3   4        325.89        347.33         4.53 o
   4   3   4        281.13        330.62         9.07 o
   5   3   4        885.96        877.68        14.81 o
   6   3   4        114.88        108.66         1.69 o
   7   3   4        356.05        331.81         9.32 o
   8   3   4         92.07        103.02         2.02 o
   9   3   4         64.68         60.48         1.38 o
  -9   4   4        132.78        132.96         2.47 o
  -8   4   4        118.26        124.21         2.09 o
  -7   4   4        134.83        136.79         2.51 o
  -6   4   4         38.64         31.81         0.68 o
  -5   4   4        277.46        255.75         4.11 o
  -4   4   4        199.50        201.17         5.00 o
  -3   4   4        224.60        222.33         3.81 o
  -2   4   4        414.21        411.48         4.67 o
  -1   4   4       2170.59       2186.66        21.99 o
   0   4   4        865.85        847.46        10.68 o
   1   4   4       2168.25       2193.58        22.57 o
   2   4   4        417.28        414.02         4.50 o
   3   4   4        224.90        216.13         3.98 o
   4   4   4        198.05        201.31         5.72 o
   5   4   4        279.20        263.18         3.81 o
   6   4   4         37.91         32.11         0.59 o
   7   4   4        135.24        137.10         2.22 o
   8   4   4        118.78        128.43         2.35 o
   9   4   4        134.17        137.24         2.47 o
  -9   5   4         14.52         15.14         0.82 o
  -8   5   4          8.70         11.37         0.57 o
  -7   5   4        363.29        362.60         5.68 o
  -6   5   4         72.51         77.75         1.26 o
  -5   5   4         44.24         43.96         0.90 o
  -4   5   4        273.44        279.11         3.73 o
  -3   5   4        271.56        292.74         5.75 o
  -2   5   4        554.52        571.63         9.39 o
  -1   5   4       3567.97       3488.40        43.57 o
   0   5   4        110.13        133.93         2.29 o
   1   5   4       3573.46       3520.98        47.59 o
   2   5   4        554.92        585.90         8.57 o
   3   5   4        269.81        295.36         5.78 o
   4   5   4        273.14        287.40         3.72 o
   5   5   4         44.24         45.14         0.67 o
   6   5   4         74.02         80.33         1.14 o
   7   5   4        362.99        371.47         7.10 o
   8   5   4          8.97         12.94         0.68 o
   9   5   4         14.47         16.68         0.59 o
  -9   6   4         79.95         77.52         2.69 o
  -8   6   4         92.79         96.34         1.75 o
  -7   6   4         35.59         36.93         0.91 o
  -6   6   4         37.67         40.76         0.99 o
  -5   6   4        254.92        250.77         3.45 o
  -4   6   4        196.90        170.80         2.25 o
  -3   6   4        274.77        271.56         3.19 o
  -2   6   4        315.10        322.90         5.82 o
  -1   6   4       1530.08       1600.15        24.49 o
   0   6   4        135.00        155.38         3.19 o
   1   6   4       1520.14       1597.11        24.42 o
   2   6   4        311.45        327.23         5.87 o
   3   6   4        272.42        270.38         3.01 o
   4   6   4        197.23        170.69         1.97 o
   5   6   4        255.71        257.71         3.26 o
   6   6   4         37.42         41.33         1.30 o
   7   6   4         35.68         38.49         0.79 o
   8   6   4         93.47         98.54         1.58 o
   9   6   4         79.49         78.50         3.06 o
  -8   7   4        230.71        210.51         3.31 o
  -7   7   4         87.84         86.38         1.58 o
  -6   7   4        905.99        926.47        15.86 o
  -5   7   4        264.15        259.43         3.50 o
  -4   7   4        302.93        282.85         3.36 o
  -3   7   4       1408.07       1316.16        14.90 o
  -2   7   4        750.14        713.46         7.28 o
  -1   7   4        147.34        137.42         1.49 o
   0   7   4        316.59        315.42         4.25 o
   1   7   4        148.26        141.81         1.73 o
   2   7   4        757.49        728.94         7.41 o
   3   7   4       1402.53       1303.55        13.88 o
   4   7   4        300.91        280.92         3.02 o
   5   7   4        264.08        257.95         3.22 o
   6   7   4        899.86        894.45        13.59 o
   7   7   4         88.61         88.55         1.44 o
   8   7   4        229.60        210.37         3.23 o
  -8   8   4         80.33         77.62         1.49 o
  -7   8   4         22.46         21.97         0.53 o
  -6   8   4        140.75        141.64         2.51 o
  -5   8   4         82.44         77.21         1.23 o
  -4   8   4        877.96        859.50        10.86 o
  -3   8   4        122.24        117.19         1.35 o
  -2   8   4         74.69         68.36         0.84 o
  -1   8   4        304.95        297.36         3.32 o
   0   8   4        108.11        101.72         1.15 o
   1   8   4        305.85        300.38         3.35 o
   2   8   4         73.02         68.63         0.89 o
   3   8   4        121.51        122.26         1.52 o
   4   8   4        876.42        871.24         9.83 o
   5   8   4         82.09         77.84         1.11 o
   6   8   4        140.94        143.21         2.24 o
   7   8   4         22.41         22.41         0.50 o
   8   8   4         80.15         75.46         1.29 o
  -7   9   4        141.87        142.95         2.79 o
  -6   9   4        237.59        247.53         4.22 o
  -5   9   4        211.64        221.98         4.25 o
  -4   9   4        481.28        505.41         8.47 o
  -3   9   4        640.91        636.54         8.65 o
  -2   9   4        673.38        654.55         7.17 o
  -1   9   4        434.80        406.45         4.43 o
   0   9   4          3.04          1.48         0.16 o
   1   9   4        436.33        406.59         4.44 o
   2   9   4        677.30        661.35         9.43 o
   3   9   4        639.22        639.25         7.35 o
   4   9   4        477.68        501.98         6.66 o
   5   9   4        211.10        219.72         3.36 o
   6   9   4        233.58        247.56         3.80 o
   7   9   4        141.47        139.79         2.31 o
  -7  10   4         52.76         49.31         0.97 o
  -6  10   4        101.53        108.43         2.09 o
  -5  10   4        111.81        109.19         1.73 o
  -4  10   4        192.73        188.54         2.54 o
  -3  10   4        658.64        661.50         8.73 o
  -2  10   4         36.57         44.48         0.72 o
  -1  10   4       1745.70       1692.28        18.84 o
   0  10   4          4.78          7.22         0.31 o
   1  10   4       1733.72       1682.36        19.45 o
   2  10   4         36.95         43.31         0.65 o
   3  10   4        654.54        660.86         8.26 o
   4  10   4        193.85        193.74         2.32 o
   5  10   4        111.28        111.37         1.72 o
   6  10   4        101.26        106.34         1.78 o
   7  10   4         53.05         48.51         0.84 o
  -6  11   4         75.51         74.46         1.67 o
  -5  11   4          3.85          3.17         0.19 o
  -4  11   4         48.23         48.28         0.83 o
  -3  11   4         23.46         21.95         0.43 o
  -2  11   4        333.39        329.32         4.03 o
  -1  11   4        417.41        397.51         4.87 o
   0  11   4         15.79         17.59         0.34 o
   1  11   4        417.56        393.82         5.11 o
   2  11   4        332.18        331.78         4.01 o
   3  11   4         23.52         23.07         0.44 o
   4  11   4         48.80         49.15         0.77 o
   5  11   4          3.82          2.72         0.17 o
   6  11   4         75.99         74.09         1.40 o
  -5  12   4          7.78          6.13         0.38 o
  -4  12   4         78.69         78.13         1.55 o
  -3  12   4         32.59         31.40         0.59 o
  -2  12   4          3.04          1.74         0.18 o
  -1  12   4         27.05         28.85         0.51 o
   0  12   4        191.97        178.99         2.37 o
   1  12   4         26.99         29.85         0.54 o
   2  12   4          3.13          1.88         0.21 o
   3  12   4         32.96         33.09         0.71 o
   4  12   4         79.45         79.07         1.38 o
   5  12   4          7.54          6.76         0.32 o
  -3  13   4         35.41         38.90         0.79 o
  -2  13   4        155.63        155.32         2.56 o
  -1  13   4         32.40         33.59         0.55 o
   0  13   4         37.92         35.32         0.58 o
   1  13   4         33.22         35.59         0.70 o
   2  13   4        156.63        162.62         3.45 o
   3  13   4         34.88         37.81         1.02 o
   0  14   4        104.93        107.82         4.78 o
   1   0   5         28.99         29.86         0.42 o
   2   0   5          4.89          6.49         0.25 o
   3   0   5       3020.79       3043.15        38.03 o
   4   0   5        706.60        649.83        12.34 o
   5   0   5         55.18         56.63         1.26 o
   6   0   5          3.77          2.48         0.28 o
   7   0   5          1.53          1.33         0.33 o
   8   0   5         16.36         17.77         0.62 o
   9   0   5         11.82         13.57         0.47 o
  10   0   5         29.88         31.23         1.47 o
 -10   1   5         26.52         27.80         1.35 o
  -9   1   5         95.20         84.99         1.64 o
  -8   1   5         21.51         18.96         0.68 o
  -7   1   5        419.60        404.57         8.80 o
  -6   1   5         44.77         40.16         0.97 o
  -5   1   5        190.30        186.42         3.44 o
  -4   1   5       1072.35       1205.08        24.83 o
  -3   1   5        424.78        429.24         5.98 o
  -2   1   5        195.47        201.27         2.27 o
  -1   1   5       1843.97       1803.68        18.31 o
   0   1   5        324.35        389.39         4.04 o
   1   1   5       1841.84       1797.10        17.82 o
   2   1   5        197.28        205.38         2.23 o
   3   1   5        427.40        419.64         5.61 o
   4   1   5       1069.02       1152.76        21.64 o
   5   1   5        190.05        187.04         3.07 o
   6   1   5         45.51         42.05         0.91 o
   7   1   5        421.72        403.90         7.68 o
   8   1   5         21.78         19.28         1.25 o
   9   1   5         95.06         88.01         1.68 o
  -9   2   5         67.78         64.26         1.48 o
  -8   2   5          2.46          1.66         0.33 o
  -7   2   5        340.86        322.28         7.60 o
  -6   2   5        382.32        373.57         5.32 o
  -5   2   5       1382.74       1309.17        23.50 o
  -4   2   5        136.39        139.84         2.91 o
  -3   2   5       1130.83       1172.39        16.83 o
  -2   2   5       1445.58       1378.85        14.66 o
  -1   2   5        443.62        447.89         4.45 o
   0   2   5       4160.28       4142.20        52.18 o
   1   2   5        449.58        451.37         4.38 o
   2   2   5       1444.60       1363.31        13.72 o
   3   2   5       1133.33       1167.48        16.77 o
   4   2   5        136.60        140.96         2.93 o
   5   2   5       1383.49       1290.13        22.12 o
   6   2   5        380.76        374.80         5.10 o
   7   2   5        339.63        324.10         7.14 o
   8   2   5          2.57          1.49         0.44 o
   9   2   5         67.39         62.77         1.25 o
  -9   3   5         30.49         30.22         0.69 o
  -8   3   5         29.67         29.51         0.65 o
  -7   3   5         90.41         91.74         1.74 o
  -6   3   5        337.89        320.95         4.81 o
  -5   3   5         31.09         25.27         0.87 o
  -4   3   5        274.65        279.71         6.08 o
  -3   3   5        281.27        281.70         4.78 o
  -2   3   5       1841.55       1935.88        20.09 o
  -1   3   5         20.66         28.52         0.67 o
   0   3   5       5169.30       5365.16        67.43 o
   1   3   5         19.80         26.17         0.56 o
   2   3   5       1837.65       1924.96        19.95 o
   3   3   5        279.84        281.69         5.52 o
   4   3   5        275.95        281.58         6.17 o
   5   3   5         31.77         26.86         0.54 o
   6   3   5        337.25        322.55         4.57 o
   7   3   5         91.78         92.79         1.68 o
   8   3   5         29.59         30.18         0.75 o
   9   3   5         30.81         30.94         0.63 o
  -9   4   5         33.41         27.68         0.63 o
  -8   4   5        141.48        147.04         2.43 o
  -7   4   5        330.43        331.67         5.01 o
  -6   4   5         44.19         38.01         0.82 o
  -5   4   5        183.55        187.56         3.04 o
  -4   4   5        808.62        763.69        10.23 o
  -3   4   5         32.50         32.22         0.95 o
  -2   4   5        992.05       1019.74        11.58 o
  -1   4   5       1084.10       1095.88        14.37 o
   0   4   5        705.96        793.30         9.69 o
   1   4   5       1081.25       1093.55        13.76 o
   2   4   5        995.10       1011.34        11.48 o
   3   4   5         32.56         30.71         1.03 o
   4   4   5        808.30        781.07        11.85 o
   5   4   5        183.36        188.46         2.57 o
   6   4   5         43.88         38.70         0.66 o
   7   4   5        330.08        327.09         5.10 o
   8   4   5        140.29        148.15         2.68 o
   9   4   5         32.83         27.24         0.63 o
  -9   5   5         47.98         49.26         0.97 o
  -8   5   5        117.97        122.24         2.05 o
  -7   5   5         13.87         15.07         0.60 o
  -6   5   5        229.86        225.13         3.70 o
  -5   5   5        365.32        356.80         4.90 o
  -4   5   5        662.55        628.79         8.73 o
  -3   5   5        311.33        316.16         6.19 o
  -2   5   5         99.80         88.06         1.62 o
  -1   5   5        837.77        893.08        15.44 o
   0   5   5       1815.88       1830.98        27.72 o
   1   5   5        838.30        890.97        15.38 o
   2   5   5        101.32         90.88         1.55 o
   3   5   5        309.73        308.67         6.02 o
   4   5   5        660.58        635.40         7.89 o
   5   5   5        367.67        369.91         4.62 o
   6   5   5        226.06        222.63         3.61 o
   7   5   5         13.92         14.71         0.49 o
   8   5   5        118.93        126.04         2.22 o
   9   5   5         46.76         48.74         0.93 o
  -8   6   5        127.69        133.53         2.19 o
  -7   6   5         17.28         16.44         0.52 o
  -6   6   5        155.40        163.34         3.37 o
  -5   6   5        173.99        169.58         2.25 o
  -4   6   5         64.93         62.31         0.91 o
  -3   6   5        350.47        345.87         4.02 o
  -2   6   5         53.55         51.63         0.72 o
  -1   6   5        266.33        278.00         6.02 o
   0   6   5         64.49         73.22         1.57 o
   1   6   5        266.06        279.72         6.06 o
   2   6   5         53.61         51.32         0.78 o
   3   6   5        349.11        342.16         3.73 o
   4   6   5         63.27         62.69         0.83 o
   5   6   5        173.42        171.66         2.30 o
   6   6   5        154.29        161.75         2.54 o
   7   6   5         17.31         16.11         0.57 o
   8   6   5        126.63        136.23         2.02 o
   9   6   5        109.04        106.06         2.72 o
  -8   7   5         47.24         48.64         1.14 o
  -7   7   5         28.11         28.87         0.66 o
  -6   7   5         11.48         14.88         0.86 o
  -5   7   5         35.28         37.77         0.71 o
  -4   7   5         62.05         60.00         0.90 o
  -3   7   5         75.11         70.33         0.90 o
  -2   7   5       1230.70       1198.73        14.89 o
  -1   7   5        138.62        128.84         1.53 o
   0   7   5        187.10        171.14         2.03 o
   1   7   5        135.57        130.74         1.60 o
   2   7   5       1223.42       1197.67        14.30 o
   3   7   5         74.80         68.57         0.83 o
   4   7   5         60.74         58.68         0.76 o
   5   7   5         35.48         38.91         0.68 o
   6   7   5         11.18         13.58         0.42 o
   7   7   5         27.76         28.81         0.60 o
   8   7   5         46.80         48.27         0.89 o
  -8   8   5          5.38          5.01         0.39 o
  -7   8   5         53.21         56.05         1.20 o
  -6   8   5         18.46         17.54         0.58 o
  -5   8   5         11.06         10.35         0.60 o
  -4   8   5        177.15        182.92         2.78 o
  -3   8   5         88.32         84.49         1.15 o
  -2   8   5        467.95        446.13         5.50 o
  -1   8   5        569.72        574.55         6.09 o
   0   8   5          0.43          0.65         0.18 o
   1   8   5        565.95        573.08         6.17 o
   2   8   5        469.25        445.26         5.10 o
   3   8   5         86.64         85.10         1.24 o
   4   8   5        176.50        185.48         2.32 o
   5   8   5         11.14         10.30         0.43 o
   6   8   5         19.09         18.87         0.71 o
   7   8   5         53.41         56.96         0.95 o
   8   8   5          5.29          4.73         0.35 o
  -7   9   5         31.11         32.42         0.71 o
  -6   9   5          8.40         10.39         0.80 o
  -5   9   5        124.39        128.69         2.09 o
  -4   9   5        603.45        603.34         9.43 o
  -3   9   5        182.60        193.96         3.49 o
  -2   9   5        256.49        245.83         3.02 o
  -1   9   5        171.41        166.29         2.55 o
   0   9   5        351.24        319.11         4.86 o
   1   9   5        172.53        164.59         2.77 o
   2   9   5        253.51        242.65         3.97 o
   3   9   5        182.52        198.33         2.60 o
   4   9   5        600.36        595.66         7.90 o
   5   9   5        123.82        129.27         1.88 o
   6   9   5          8.29         10.30         0.81 o
   7   9   5         30.37         31.06         0.61 o
  -6  10   5        290.81        307.22         5.65 o
  -5  10   5        353.39        363.62         7.03 o
  -4  10   5        273.07        274.33         3.98 o
  -3  10   5        454.10        449.57         6.47 o
  -2  10   5        180.23        181.23         2.32 o
  -1  10   5        220.67        212.49         2.57 o
   0  10   5        111.21        113.08         1.54 o
   1  10   5        223.07        221.84         3.05 o
   2  10   5        177.95        190.96         2.59 o
   3  10   5        451.68        457.58         6.06 o
   4  10   5        271.98        276.61         3.70 o
   5  10   5        351.97        360.67         4.72 o
   6  10   5        292.80        302.56         5.59 o
  -6  11   5         38.85         38.66         0.92 o
  -5  11   5         26.15         24.29         0.54 o
  -4  11   5         13.95         17.49         0.37 o
  -3  11   5        135.42        127.65         1.84 o
  -2  11   5         80.30         67.31         0.92 o
  -1  11   5         70.00         70.05         0.96 o
   0  11   5        105.12         92.72         1.31 o
   1  11   5         70.05         72.21         1.05 o
   2  11   5         81.96         73.35         1.07 o
   3  11   5        136.61        130.49         1.74 o
   4  11   5         13.40         16.21         0.33 o
   5  11   5         26.14         24.50         0.66 o
   6  11   5         38.33         37.43         0.96 o
  -5  12   5         48.88         42.86         1.71 o
  -4  12   5        209.79        204.02         3.85 o
  -3  12   5         49.49         44.32         0.84 o
  -2  12   5         99.99         97.34         1.71 o
  -1  12   5        133.83        145.25         2.14 o
   0  12   5         50.60         45.82         0.83 o
   1  12   5        135.41        150.99         2.32 o
   2  12   5         99.43         99.80         1.56 o
   3  12   5         49.09         47.01         0.84 o
   4  12   5        210.23        203.06         3.20 o
  -3  13   5         97.88         93.78         5.69 o
  -2  13   5         62.32         58.15         0.94 o
  -1  13   5         53.92         52.60         1.02 o
   0  13   5          9.69          8.28         0.27 o
   1  13   5         53.13         52.60         0.96 o
   2  13   5         61.47         58.34         1.05 o
   3  13   5         98.32         94.44         1.79 o
   0   0   6         53.35         45.02         0.81 o
   1   0   6          6.31          7.54         0.21 o
   2   0   6       2808.30       2741.05        31.00 o
   3   0   6        214.20        250.35         4.54 o
   4   0   6         63.47         75.65         2.67 o
   5   0   6          3.70          3.40         0.28 o
   6   0   6        258.26        229.23         3.54 o
   7   0   6        347.81        333.94         5.75 o
   8   0   6        120.03        122.55         2.36 o
   9   0   6          3.47          3.48         0.25 o
  -9   1   6         33.44         27.12         0.72 o
  -8   1   6         79.03         78.20         1.43 o
  -7   1   6        132.19        131.37         2.67 o
  -6   1   6         24.53         23.54         0.55 o
  -5   1   6        227.93        212.72         3.89 o
  -4   1   6        241.57        249.82         4.96 o
  -3   1   6        813.98        830.20        13.51 o
  -2   1   6       2092.74       2127.97        23.25 o
  -1   1   6        268.36        301.66         3.35 o
   0   1   6       5805.72       5718.77        80.30 o
   1   1   6        268.05        298.28         3.32 o
   2   1   6       2092.31       2102.94        22.91 o
   3   1   6        811.81        833.70        13.55 o
   4   1   6        240.49        251.58         5.00 o
   5   1   6        228.92        210.62         3.41 o
   6   1   6         25.37         25.39         0.54 o
   7   1   6        131.99        134.43         3.13 o
   8   1   6         79.67         78.42         1.62 o
   9   1   6         34.12         26.97         0.70 o
  -9   2   6         30.72         28.65         0.70 o
  -8   2   6         37.59         38.21         0.87 o
  -7   2   6        108.42         98.81         2.10 o
  -6   2   6        694.60        673.36         9.43 o
  -5   2   6        380.64        379.74         5.22 o
  -4   2   6        256.08        257.12         4.71 o
  -3   2   6       2081.35       2144.07        34.86 o
  -2   2   6       1048.10       1081.90        12.18 o
  -1   2   6        640.51        682.77         6.75 o
   0   2   6          2.42          2.85         0.26 o
   1   2   6        636.36        676.23         6.53 o
   2   2   6       1051.91       1078.30        12.11 o
   3   2   6       2071.11       2142.93        34.69 o
   4   2   6        257.56        259.66         5.15 o
   5   2   6        380.07        368.88         4.68 o
   6   2   6        693.05        679.23         9.12 o
   7   2   6        108.59         98.44         1.87 o
   8   2   6         36.94         36.36         0.98 o
   9   2   6         30.45         28.29         0.73 o
  -9   3   6         42.78         45.98         0.94 o
  -8   3   6          2.93          2.31         0.32 o
  -7   3   6        230.31        232.64         3.78 o
  -6   3   6         15.13         13.24         0.43 o
  -5   3   6        410.53        388.34         5.76 o
  -4   3   6          8.27          7.21         0.35 o
  -3   3   6         10.59         12.85         0.59 o
  -2   3   6        490.71        503.41         5.98 o
  -1   3   6        546.80        586.45         7.48 o
   0   3   6       1544.47       1624.09        20.39 o
   1   3   6        540.42        574.73         7.31 o
   2   3   6        493.52        513.83         6.30 o
   3   3   6         10.61         12.56         0.59 o
   4   3   6          7.76          6.31         0.29 o
   5   3   6        409.34        389.20         5.28 o
   6   3   6         15.45         13.57         0.41 o
   7   3   6        229.50        236.21         3.44 o
   8   3   6          3.19          2.88         0.27 o
   9   3   6         43.79         45.65         0.95 o
  -9   4   6         25.11         25.32         0.57 o
  -8   4   6         48.61         51.61         1.07 o
  -7   4   6         53.80         50.72         0.99 o
  -6   4   6         71.98         66.23         1.19 o
  -5   4   6        590.66        575.12         7.81 o
  -4   4   6         80.68         73.61         1.09 o
  -3   4   6       1393.19       1497.67        30.94 o
  -2   4   6        190.20        199.86         2.90 o
  -1   4   6         63.94         72.43         1.18 o
   0   4   6         62.99         66.26         1.02 o
   1   4   6         63.76         72.81         1.19 o
   2   4   6        188.43        198.78         2.87 o
   3   4   6       1388.43       1467.53        30.32 o
   4   4   6         81.53         74.37         1.00 o
   5   4   6        592.30        582.00         7.59 o
   6   4   6         73.33         67.51         1.11 o
   7   4   6         54.65         53.16         0.95 o
   8   4   6         48.49         50.01         0.90 o
   9   4   6         25.10         25.82         0.57 o
  -9   5   6         25.94         27.59         0.76 o
  -8   5   6        123.90        137.36         2.26 o
  -7   5   6        147.48        143.34         2.38 o
  -6   5   6         85.29         86.37         1.53 o
  -5   5   6         53.17         43.77         0.80 o
  -4   5   6        296.69        301.02         4.06 o
  -3   5   6        246.96        247.17         3.21 o
  -2   5   6         66.44         63.43         2.64 o
  -1   5   6        236.98        258.73         5.61 o
   0   5   6         44.81         41.48         0.95 o
   1   5   6        235.42        254.83         5.52 o
   2   5   6         67.46         61.23         2.88 o
   3   5   6        248.27        240.32         3.09 o
   4   5   6        291.18        295.78         3.88 o
   5   5   6         53.59         43.74         0.70 o
   6   5   6         85.48         88.93         1.64 o
   7   5   6        146.69        139.67         2.25 o
   8   5   6        123.36        139.77         2.24 o
   9   5   6         25.81         28.20         0.65 o
  -8   6   6          9.15         11.81         0.42 o
  -7   6   6        123.61        114.72         1.92 o
  -6   6   6        208.62        215.75         3.76 o
  -5   6   6        199.31        189.23         2.86 o
  -4   6   6        151.90        148.02         1.97 o
  -3   6   6        494.86        479.21         6.64 o
  -2   6   6        347.56        351.27         5.24 o
  -1   6   6         58.21         54.83         1.27 o
   0   6   6         10.17         12.51         0.58 o
   1   6   6         59.00         54.57         1.55 o
   2   6   6        346.61        342.97         4.34 o
   3   6   6        495.99        475.11         6.89 o
   4   6   6        150.57        149.39         1.93 o
   5   6   6        200.20        194.23         2.67 o
   6   6   6        205.26        216.73         3.34 o
   7   6   6        125.37        118.77         2.05 o
   8   6   6          9.14         12.11         0.39 o
  -8   7   6         71.77         77.47         1.43 o
  -7   7   6         12.76         12.78         0.58 o
  -6   7   6        143.74        150.68         2.96 o
  -5   7   6         53.40         56.05         0.99 o
  -4   7   6         68.26         60.95         1.09 o
  -3   7   6         55.85         57.75         0.92 o
  -2   7   6         79.40         81.77         1.15 o
  -1   7   6        424.76        431.54         5.45 o
   0   7   6         38.54         41.93         0.63 o
   1   7   6        423.32        431.41         4.51 o
   2   7   6         78.73         79.32         1.05 o
   3   7   6         56.77         58.20         0.88 o
   4   7   6         69.19         63.13         0.96 o
   5   7   6         52.97         55.74         0.97 o
   6   7   6        142.78        150.70         2.59 o
   7   7   6         12.52         13.34         0.48 o
   8   7   6         71.91         79.58         1.46 o
  -7   8   6        129.92        144.92         2.83 o
  -6   8   6         45.38         46.20         0.94 o
  -5   8   6        218.64        224.14         3.58 o
  -4   8   6        168.27        176.99         3.27 o
  -3   8   6        436.67        421.72         5.90 o
  -2   8   6        172.77        170.09         2.47 o
  -1   8   6       1010.75        975.65        10.67 o
   0   8   6         37.46         31.06         0.59 o
   1   8   6       1011.59        991.22        10.98 o
   2   8   6        172.86        170.73         2.26 o
   3   8   6        438.31        429.49         5.73 o
   4   8   6        168.68        181.78         2.36 o
   5   8   6        219.47        228.87         3.83 o
   6   8   6         44.89         47.27         0.92 o
   7   8   6        132.47        148.63         2.49 o
   8   8   6         61.77         58.07         1.26 o
  -7   9   6         35.28         33.31         0.71 o
  -6   9   6        153.26        159.27         3.14 o
  -5   9   6         55.89         58.86         1.17 o
  -4   9   6        469.07        490.59         7.68 o
  -3   9   6         56.68         59.42         1.13 o
  -2   9   6        576.43        549.22         7.46 o
  -1   9   6        260.22        263.28         3.43 o
   0   9   6        263.55        262.05         4.94 o
   1   9   6        261.58        261.79         3.94 o
   2   9   6        578.85        557.97         7.76 o
   3   9   6         57.78         59.86         0.91 o
   4   9   6        472.48        493.84         6.54 o
   5   9   6         56.96         60.70         1.03 o
   6   9   6        152.15        164.14         2.77 o
   7   9   6         35.28         34.98         0.64 o
  -6  10   6         37.21         41.75         1.06 o
  -5  10   6         29.77         31.79         0.61 o
  -4  10   6         44.45         47.93         0.79 o
  -3  10   6         63.74         71.43         1.13 o
  -2  10   6        654.18        670.59         8.97 o
  -1  10   6        376.02        375.28         5.98 o
   0  10   6        663.06        721.31        10.37 o
   1  10   6        377.78        386.52         5.59 o
   2  10   6        657.60        698.80        10.80 o
   3  10   6         62.98         73.19         1.05 o
   4  10   6         45.90         52.08         0.79 o
   5  10   6         29.69         31.03         0.57 o
   6  10   6         38.41         42.59         0.90 o
  -5  11   6          3.48          3.64         0.26 o
  -4  11   6         97.71         97.27         1.76 o
  -3  11   6          0.17          0.19         0.22 o
  -2  11   6         44.67         39.50         0.81 o
  -1  11   6        212.73        222.79         3.59 o
   0  11   6        409.33        404.94         7.11 o
   1  11   6        212.27        223.87         3.08 o
   2  11   6         44.95         41.09         0.70 o
   3  11   6          0.16          0.25         0.14 o
   4  11   6         99.82        101.26         1.61 o
   5  11   6          3.29          2.95         0.18 o
  -4  12   6         12.86         10.93         0.50 o
  -3  12   6         29.21         30.55         0.64 o
  -2  12   6         57.72         54.13         0.94 o
  -1  12   6          3.09          2.53         0.23 o
   0  12   6          2.12          2.07         0.22 o
   1  12   6          2.92          2.21         0.25 o
   2  12   6         57.47         56.30         1.06 o
   3  12   6         29.58         31.69         0.67 o
   4  12   6         12.80         10.90         0.53 o
  -3  13   6         28.46         25.10         1.22 o
  -2  13   6          2.75          2.56         0.21 o
  -1  13   6         36.17         38.25         0.94 o
   0  13   6          1.28          0.63         0.16 o
   1  13   6         35.21         38.02         0.74 o
   2  13   6          2.90          2.55         0.26 o
   1   0   7          0.30          0.85         0.15 o
   2   0   7        853.98        951.52        12.46 o
   3   0   7         27.64         37.93         0.91 o
   4   0   7         35.47         25.25         0.81 o
   5   0   7        192.49        181.38         2.17 o
   6   0   7        186.77        190.61         2.56 o
   7   0   7          1.56          1.96         0.28 o
   8   0   7          5.13          4.51         0.28 o
   9   0   7         57.02         62.05         1.53 o
  -9   1   7         14.93         13.89         0.48 o
  -8   1   7        358.07        359.13         5.97 o
  -7   1   7        196.71        189.91         2.90 o
  -6   1   7        161.50        159.30         2.22 o
  -5   1   7        281.58        271.63         3.63 o
  -4   1   7          8.37          9.07         0.52 o
  -3   1   7        452.51        463.67         8.24 o
  -2   1   7        427.06        457.39         7.84 o
  -1   1   7        177.67        166.92         1.93 o
   0   1   7       5319.86       5275.38        58.94 o
   1   1   7        178.49        166.69         1.87 o
   2   1   7        429.98        464.45         6.80 o
   3   1   7        449.70        459.28         8.14 o
   4   1   7          8.21          7.77         0.52 o
   5   1   7        279.71        270.79         3.20 o
   6   1   7        162.91        162.71         2.05 o
   7   1   7        197.58        191.83         3.17 o
   8   1   7        359.84        353.35         4.90 o
   9   1   7         15.49         15.70         0.46 o
  -9   2   7         18.28         15.73         0.43 o
  -8   2   7         60.49         58.17         1.05 o
  -7   2   7        332.11        339.56         5.51 o
  -6   2   7        196.56        176.69         2.32 o
  -5   2   7        659.53        627.83         8.01 o
  -4   2   7        257.80        264.42         3.98 o
  -3   2   7        339.28        379.25         6.78 o
  -2   2   7        286.10        288.41         4.18 o
  -1   2   7       1711.98       1658.56        17.60 o
   0   2   7         57.63         47.88         0.88 o
   1   2   7       1708.61       1649.91        17.51 o
   2   2   7        287.39        289.01         4.24 o
   3   2   7        337.40        375.95         6.71 o
   4   2   7        260.04        261.82         3.36 o
   5   2   7        656.67        626.05         7.44 o
   6   2   7        193.07        176.08         2.47 o
   7   2   7        331.02        334.70         4.55 o
   8   2   7         60.72         57.00         0.96 o
   9   2   7         18.16         16.03         0.49 o
  -9   3   7         23.46         22.46         0.45 o
  -8   3   7         71.83         75.12         1.42 o
  -7   3   7         38.11         39.42         0.90 o
  -6   3   7        218.48        231.15         3.27 o
  -5   3   7         93.37         82.84         1.18 o
  -4   3   7         29.71         43.80         0.70 o
  -3   3   7        722.29        729.27        13.84 o
  -2   3   7         19.67         17.16         0.81 o
  -1   3   7        660.73        674.36        10.34 o
   0   3   7         23.25         20.03         0.55 o
   1   3   7        661.20        669.72        10.27 o
   2   3   7         20.09         17.06         0.42 o
   3   3   7        721.23        729.37        12.80 o
   4   3   7         29.26         42.59         0.57 o
   5   3   7         91.74         82.07         1.13 o
   6   3   7        219.44        234.15         3.29 o
   7   3   7         38.32         39.03         0.72 o
   8   3   7         72.98         72.52         1.17 o
   9   3   7         23.58         22.56         0.70 o
  -9   4   7         25.10         20.74         0.56 o
  -8   4   7          9.61         12.14         0.47 o
  -7   4   7        184.46        190.90         3.35 o
  -6   4   7         71.94         75.61         1.32 o
  -5   4   7        198.03        195.32         2.74 o
  -4   4   7          7.68          8.51         0.30 o
  -3   4   7        352.64        363.89         5.69 o
  -2   4   7        307.59        328.97         7.06 o
  -1   4   7         66.15         84.30         1.55 o
   0   4   7       1530.94       1692.76        24.33 o
   1   4   7         65.14         82.13         1.60 o
   2   4   7        307.49        334.71         8.05 o
   3   4   7        357.49        365.38         4.68 o
   4   4   7          8.19          9.19         0.28 o
   5   4   7        200.35        197.46         2.52 o
   6   4   7         70.64         75.19         1.22 o
   7   4   7        185.85        191.51         2.98 o
   8   4   7          9.37         11.46         0.49 o
   9   4   7         25.12         20.91         0.65 o
  -9   5   7          1.09          0.59         0.18 o
  -8   5   7         81.61         75.59         1.28 o
  -7   5   7        174.78        188.05         3.07 o
  -6   5   7         61.82         63.93         1.16 o
  -5   5   7        224.06        225.84         3.15 o
  -4   5   7        199.95        192.29         2.63 o
  -3   5   7         81.03         88.11         1.17 o
  -2   5   7        908.53        900.46        18.79 o
  -1   5   7        633.80        710.18        16.62 o
   0   5   7       1383.65       1391.94        24.16 o
   1   5   7        633.26        709.52        16.53 o
   2   5   7        911.44        899.39        18.84 o
   3   5   7         79.12         89.37         1.32 o
   4   5   7        199.29        191.72         2.38 o
   5   5   7        227.31        232.30         3.05 o
   6   5   7         61.70         63.92         1.10 o
   7   5   7        175.77        188.19         2.77 o
   8   5   7         80.92         75.42         1.37 o
   9   5   7          1.07          0.71         0.17 o
  -8   6   7         10.67          9.86         0.36 o
  -7   6   7         22.71         21.19         0.60 o
  -6   6   7         99.29        105.49         1.77 o
  -5   6   7         30.48         25.42         0.56 o
  -4   6   7        282.40        259.76         4.41 o
  -3   6   7        299.37        300.15         4.21 o
  -2   6   7        177.81        165.41         2.22 o
  -1   6   7        218.54        206.79         2.98 o
   0   6   7         93.74         84.83         1.40 o
   1   6   7        221.65        211.80         2.82 o
   2   6   7        176.17        165.01         2.18 o
   3   6   7        301.10        297.90         3.91 o
   4   6   7        281.85        261.66         3.80 o
   5   6   7         31.25         25.42         0.49 o
   6   6   7         99.61        107.10         1.79 o
   7   6   7         23.18         21.88         0.51 o
   8   6   7         10.52          9.62         0.33 o
  -8   7   7          9.18          8.20         0.32 o
  -7   7   7          4.66          3.69         0.31 o
  -6   7   7         44.04         43.49         1.08 o
  -5   7   7         86.18         93.11         1.85 o
  -4   7   7         30.90         32.18         0.69 o
  -3   7   7        949.45        968.57        12.86 o
  -2   7   7        155.78        160.58         2.13 o
  -1   7   7        110.94        102.33         1.51 o
   0   7   7        241.15        223.65         2.83 o
   1   7   7        113.35        102.57         1.31 o
   2   7   7        156.37        160.57         2.06 o
   3   7   7        949.88        957.30        12.75 o
   4   7   7         31.42         33.73         0.63 o
   5   7   7         86.45         96.68         1.56 o
   6   7   7         43.46         43.65         0.85 o
   7   7   7          4.84          4.30         0.27 o
   8   7   7          9.10          8.89         0.28 o
  -7   8   7         67.25         72.42         1.60 o
  -6   8   7        199.34        213.29         5.60 o
  -5   8   7        284.88        292.42         5.67 o
  -4   8   7        250.47        251.60         4.35 o
  -3   8   7       1155.88       1161.40        16.93 o
  -2   8   7        109.68        101.22         1.54 o
  -1   8   7        427.34        433.08         5.83 o
   0   8   7         44.38         46.42         0.74 o
   1   8   7        428.15        432.25         6.58 o
   2   8   7        109.96        100.16         1.43 o
   3   8   7       1156.58       1165.88        15.52 o
   4   8   7        249.99        244.51         3.26 o
   5   8   7        286.14        296.70         4.93 o
   6   8   7        201.09        218.82         3.65 o
   7   8   7         67.54         75.70         1.34 o
  -7   9   7         28.40         27.92         0.75 o
  -6   9   7        181.45        193.69         3.49 o
  -5   9   7         28.72         30.92         0.69 o
  -4   9   7        220.91        223.40         3.55 o
  -3   9   7         66.18         57.73         1.08 o
  -2   9   7        323.50        324.98         5.30 o
  -1   9   7        677.45        652.45        12.26 o
   0   9   7        311.85        289.72         4.34 o
   1   9   7        680.91        671.61        12.21 o
   2   9   7        324.33        331.97         4.83 o
   3   9   7         64.89         56.82         0.85 o
   4   9   7        221.70        222.50         2.99 o
   5   9   7         29.12         31.28         0.60 o
   6   9   7        182.40        196.27         3.61 o
   7   9   7         27.29         27.53         0.62 o
  -6  10   7          5.59          6.35         0.51 o
  -5  10   7        132.32        137.49         2.51 o
  -4  10   7        117.68        126.04         2.09 o
  -3  10   7        294.33        310.70         5.00 o
  -2  10   7        393.22        377.48         5.55 o
  -1  10   7        383.39        400.19         7.05 o
   0  10   7        599.95        536.26         8.58 o
   1  10   7        382.70        402.10         5.80 o
   2  10   7        394.09        393.03         6.09 o
   3  10   7        293.69        322.43         4.68 o
   4  10   7        117.11        125.85         1.89 o
   5  10   7        133.01        139.67         2.41 o
   6  10   7          5.88          6.45         0.57 o
  -5  11   7         21.31         20.55         0.69 o
  -4  11   7         60.98         60.03         1.14 o
  -3  11   7         63.94         66.84         1.17 o
  -2  11   7        118.29        110.36         2.01 o
  -1  11   7         43.40         41.46         0.89 o
   0  11   7         20.36         28.37         0.69 o
   1  11   7         43.30         43.41         0.84 o
   2  11   7        119.45        114.18         1.93 o
   3  11   7         64.60         69.15         1.07 o
   4  11   7         61.95         60.69         1.06 o
   5  11   7         21.86         19.88         1.09 o
  -4  12   7         51.58         55.33         1.67 o
  -3  12   7         12.35         12.45         0.40 o
  -2  12   7          5.22          5.06         0.31 o
  -1  12   7          7.13          5.34         0.31 o
   0  12   7          1.25          1.30         0.22 o
   1  12   7          7.13          5.66         0.31 o
   2  12   7          5.02          3.96         0.32 o
   3  12   7         12.70         13.03         0.41 o
   4  12   7         53.41         58.93         1.78 o
  -2  13   7         96.93         93.33         2.63 o
  -1  13   7         71.69         63.26         1.96 o
   0  13   7          6.97          7.86         0.32 o
   1  13   7         71.51         65.70         1.17 o
   2  13   7         97.08         92.48         2.48 o
   0   0   8        679.49        726.24        14.53 o
   1   0   8        218.63        203.37         2.96 o
   2   0   8       1204.45       1325.79        21.65 o
   3   0   8          0.79          0.97         0.31 o
   4   0   8         29.58         30.19         0.64 o
   5   0   8        121.23        110.26         1.30 o
   6   0   8          2.95          4.24         0.20 o
   7   0   8        217.00        222.73         3.38 o
   8   0   8          6.18          5.93         0.48 o
   9   0   8        375.61        404.88         9.29 o
  -9   1   8         93.92         92.11         2.24 o
  -8   1   8         29.99         34.51         0.72 o
  -7   1   8         93.77         99.78         1.60 o
  -6   1   8        225.24        221.41         3.03 o
  -5   1   8        142.44        131.85         1.65 o
  -4   1   8        121.10        125.12         1.56 o
  -3   1   8        731.68        790.65        12.97 o
  -2   1   8       1404.31       1511.52        26.47 o
  -1   1   8        548.87        577.06        10.87 o
   0   1   8       1188.19       1417.83        20.85 o
   1   1   8        551.61        580.43         8.65 o
   2   1   8       1417.41       1540.80        25.15 o
   3   1   8        725.43        799.08        13.11 o
   4   1   8        123.34        126.57         1.49 o
   5   1   8        144.02        132.65         1.50 o
   6   1   8        225.78        217.21         2.72 o
   7   1   8         93.12         95.80         1.31 o
   8   1   8         29.64         34.09         1.30 o
   9   1   8         93.89         92.21         1.92 o
  -9   2   8         15.17         11.89         0.43 o
  -8   2   8        107.98        111.76         1.86 o
  -7   2   8         88.47         89.02         1.68 o
  -6   2   8        204.84        200.52         2.98 o
  -5   2   8        328.41        308.00         3.68 o
  -4   2   8         50.94         51.71         0.86 o
  -3   2   8        136.40        133.47         2.58 o
  -2   2   8        939.04       1005.58        15.48 o
  -1   2   8        441.18        451.46         5.96 o
   0   2   8         83.56        105.83         2.07 o
   1   2   8        439.64        444.69         5.86 o
   2   2   8        940.22       1011.47        14.74 o
   3   2   8        138.49        138.10         2.66 o
   4   2   8         50.82         51.39         0.61 o
   5   2   8        330.90        307.21         3.12 o
   6   2   8        208.11        204.21         2.69 o
   7   2   8         89.44         85.71         1.26 o
   8   2   8        108.45        108.68         1.52 o
   9   2   8         14.94         12.16         0.35 o
  -9   3   8         34.89         35.53         0.65 o
  -8   3   8          4.01          3.73         0.25 o
  -7   3   8        207.72        218.58         3.84 o
  -6   3   8        191.90        183.70         2.76 o
  -5   3   8         34.28         34.12         0.64 o
  -4   3   8        183.28        187.29         2.33 o
  -3   3   8        303.07        289.94         4.51 o
  -2   3   8        432.93        450.96         7.98 o
  -1   3   8        483.93        512.39         9.78 o
   0   3   8          6.33          4.72         0.36 o
   1   3   8        485.16        514.46         9.84 o
   2   3   8        435.20        460.25         9.76 o
   3   3   8        302.54        288.53         3.61 o
   4   3   8        184.68        191.88         2.19 o
   5   3   8         35.11         35.09         0.58 o
   6   3   8        191.47        184.98         2.58 o
   7   3   8        206.85        211.20         3.06 o
   8   3   8          4.13          3.59         0.20 o
   9   3   8         35.13         36.04         0.94 o
  -9   4   8         51.73         47.21         1.13 o
  -8   4   8         41.89         44.59         0.83 o
  -7   4   8         61.00         63.32         1.22 o
  -6   4   8         25.44         28.17         0.68 o
  -5   4   8        261.60        261.65         3.62 o
  -4   4   8         11.38         13.39         0.35 o
  -3   4   8         47.27         49.90         0.69 o
  -2   4   8        552.74        555.40        13.08 o
  -1   4   8        512.83        567.85        10.87 o
   0   4   8       1349.36       1392.95        22.63 o
   1   4   8        511.71        561.04        10.75 o
   2   4   8        553.43        554.29        13.08 o
   3   4   8         48.21         49.63         0.66 o
   4   4   8         11.24         13.44         0.37 o
   5   4   8        261.43        262.09         3.43 o
   6   4   8         25.50         27.05         0.57 o
   7   4   8         60.36         60.53         1.05 o
   8   4   8         41.85         42.57         0.74 o
   9   4   8         51.43         47.18         1.35 o
  -8   5   8          9.37         10.56         0.44 o
  -7   5   8         34.19         32.23         0.67 o
  -6   5   8        116.76        114.22         2.07 o
  -5   5   8         48.71         58.87         0.96 o
  -4   5   8        153.07        149.62         1.98 o
  -3   5   8        121.81        127.74         2.01 o
  -2   5   8        141.45        128.93         1.96 o
  -1   5   8         40.56         39.51         0.88 o
   0   5   8        910.87        929.15        15.20 o
   1   5   8         40.55         39.08         0.84 o
   2   5   8        139.44        126.63         1.72 o
   3   5   8        120.40        129.20         1.78 o
   4   5   8        154.02        154.66         2.13 o
   5   5   8         48.73         59.02         0.87 o
   6   5   8        116.68        112.62         1.71 o
   7   5   8         33.73         31.59         0.72 o
   8   5   8          9.44          9.80         0.37 o
  -8   6   8         26.82         29.53         0.71 o
  -7   6   8        125.91        127.07         2.31 o
  -6   6   8         16.64         15.48         0.48 o
  -5   6   8        149.36        143.08         2.39 o
  -4   6   8         12.38         14.46         0.41 o
  -3   6   8         57.76         61.55         1.01 o
  -2   6   8         37.74         34.58         0.63 o
  -1   6   8        929.46        878.51        11.18 o
   0   6   8          4.31          7.64         0.29 o
   1   6   8        925.50        870.06        10.52 o
   2   6   8         37.79         33.84         0.51 o
   3   6   8         58.10         61.78         0.96 o
   4   6   8         12.44         14.22         0.42 o
   5   6   8        149.59        147.20         2.21 o
   6   6   8         16.57         16.39         0.43 o
   7   6   8        126.22        129.23         2.07 o
   8   6   8         26.88         29.52         0.62 o
  -8   7   8         10.68         11.01         0.37 o
  -7   7   8        113.29        122.91         2.48 o
  -6   7   8         94.75         92.23         1.56 o
  -5   7   8         88.88         84.53         1.46 o
  -4   7   8        154.95        141.90         2.11 o
  -3   7   8        336.35        355.69         5.35 o
  -2   7   8         33.02         27.64         0.49 o
  -1   7   8        321.06        300.40         4.07 o
   0   7   8        247.10        256.55         3.54 o
   1   7   8        321.93        298.98         3.59 o
   2   7   8         32.42         28.40         0.51 o
   3   7   8        337.02        356.63         5.41 o
   4   7   8        156.18        147.63         2.21 o
   5   7   8         88.13         85.70         1.40 o
   6   7   8         93.54         93.86         1.55 o
   7   7   8        113.07        119.94         1.92 o
   8   7   8         10.94         11.63         0.31 o
  -7   8   8         49.62         46.34         0.99 o
  -6   8   8         34.78         38.82         1.07 o
  -5   8   8         22.17         22.69         0.69 o
  -4   8   8         93.46         87.53         1.62 o
  -3   8   8         20.99         20.16         0.57 o
  -2   8   8         28.78         28.75         0.67 o
  -1   8   8        486.02        467.09         6.47 o
   0   8   8        152.53        140.76         2.22 o
   1   8   8        484.98        467.81         6.27 o
   2   8   8         29.00         28.78         0.59 o
   3   8   8         20.86         19.65         0.43 o
   4   8   8         92.09         87.79         1.32 o
   5   8   8         22.04         22.55         0.49 o
   6   8   8         34.98         39.70         0.72 o
   7   8   8         49.64         46.98         0.91 o
  -7   9   8         55.44         60.53         1.69 o
  -6   9   8         32.34         30.81         0.68 o
  -5   9   8         55.61         56.72         1.55 o
  -4   9   8         39.92         39.98         1.00 o
  -3   9   8         81.15         79.32         1.93 o
  -2   9   8         28.20         26.99         0.61 o
  -1   9   8        275.48        242.25         5.60 o
   0   9   8         25.13         24.47         0.63 o
   1   9   8        271.67        242.88         3.96 o
   2   9   8         27.76         26.97         0.57 o
   3   9   8         81.31         79.59         1.32 o
   4   9   8         39.50         39.51         0.82 o
   5   9   8         55.56         59.15         1.23 o
   6   9   8         31.91         31.11         0.88 o
   7   9   8         55.77         62.63         1.77 o
  -6  10   8         59.05         56.26         1.34 o
  -5  10   8        102.16         96.15         1.78 o
  -4  10   8        260.34        252.80         4.07 o
  -3  10   8        227.94        213.64         3.46 o
  -2  10   8        211.70        200.57         3.00 o
  -1  10   8         42.82         41.44         0.92 o
   0  10   8         40.68         41.71         0.85 o
   1  10   8         41.77         39.96         0.88 o
   2  10   8        212.34        210.65         3.74 o
   3  10   8        227.24        221.16         3.24 o
   4  10   8        260.09        258.92         4.09 o
   5  10   8        102.15         96.94         2.26 o
   6  10   8         58.86         55.02         1.60 o
  -5  11   8         58.73         56.33         1.16 o
  -4  11   8         86.13         86.37         1.54 o
  -3  11   8         84.22         90.01         1.52 o
  -2  11   8         86.55         93.59         1.98 o
  -1  11   8         69.11         67.90         1.32 o
   0  11   8         10.70          7.36         0.37 o
   1  11   8         68.72         67.22         1.31 o
   2  11   8         85.86         93.29         1.59 o
   3  11   8         83.33         92.38         1.74 o
   4  11   8         85.14         86.24         2.17 o
   5  11   8         58.18         56.50         1.64 o
  -4  12   8          5.11          5.95         0.43 o
  -3  12   8        107.08        104.94         2.89 o
  -2  12   8          6.35          5.69         0.34 o
  -1  12   8        233.12        249.26         4.79 o
   0  12   8         38.48         44.55         0.89 o
   1  12   8        233.39        257.15         4.98 o
   2  12   8          6.43          5.67         0.34 o
   3  12   8        105.94        104.17         2.42 o
   4  12   8          5.01          5.47         0.38 o
  -1  13   8          5.95          4.67         0.35 o
   0  13   8        187.34        190.42         4.25 o
   1  13   8          5.86          4.55         0.28 o
   1   0   9        519.63        610.00        10.01 o
   2   0   9         41.53         36.72         0.87 o
   3   0   9        123.26        121.88         2.26 o
   4   0   9       1213.70       1205.88        13.15 o
   5   0   9        797.47        743.50         7.62 o
   6   0   9        335.21        324.52         3.98 o
   7   0   9         48.03         48.34         0.79 o
   8   0   9        225.82        235.04         4.18 o
   9   0   9         19.33         17.36         1.24 o
  -9   1   9         17.32         17.51         0.78 o
  -8   1   9         53.92         56.45         1.09 o
  -7   1   9        277.81        298.96         4.77 o
  -6   1   9        207.60        195.21         2.78 o
  -5   1   9        590.09        597.18         6.25 o
  -4   1   9        131.82        119.16         1.16 o
  -3   1   9       1607.05       1700.60        26.67 o
  -2   1   9        154.22        159.04         2.80 o
  -1   1   9        834.85        894.78        13.04 o
   0   1   9       1137.02       1197.79        20.92 o
   1   1   9        834.91        891.55        13.00 o
   2   1   9        155.55        162.13         2.85 o
   3   1   9       1614.55       1714.36        26.34 o
   4   1   9        132.43        122.15         1.22 o
   5   1   9        592.60        592.52         5.98 o
   6   1   9        210.25        192.32         2.29 o
   7   1   9        279.14        291.83         3.93 o
   8   1   9         55.58         58.24         1.04 o
   9   1   9         17.44         17.21         0.47 o
  -9   2   9         41.20         39.16         1.45 o
  -8   2   9          9.84          9.35         0.35 o
  -7   2   9         17.99         22.19         0.56 o
  -6   2   9         50.12         51.67         1.11 o
  -5   2   9        179.52        183.22         2.24 o
  -4   2   9        144.17        148.18         1.55 o
  -3   2   9         30.05         27.40         0.53 o
  -2   2   9        672.37        699.83        10.80 o
  -1   2   9         21.44         20.04         0.57 o
   0   2   9         30.22         43.33         1.10 o
   1   2   9         21.89         20.70         0.83 o
   2   2   9        669.84        697.50        10.22 o
   3   2   9         28.44         25.52         0.38 o
   4   2   9        143.38        147.48         1.58 o
   5   2   9        181.96        185.19         1.94 o
   6   2   9         49.95         49.89         0.75 o
   7   2   9         18.30         21.65         0.66 o
   8   2   9          9.26          9.54         0.31 o
   9   2   9         41.33         40.09         1.84 o
  -9   3   9         27.37         23.45         0.73 o
  -8   3   9         29.50         29.36         0.61 o
  -7   3   9        134.23        139.23         2.51 o
  -6   3   9         59.53         63.59         1.14 o
  -5   3   9         72.89         67.57         0.96 o
  -4   3   9         84.77         80.41         1.03 o
  -3   3   9        104.69        101.45         1.27 o
  -2   3   9        321.69        323.73         6.98 o
  -1   3   9        141.47        149.26         3.39 o
   0   3   9        276.79        293.21         5.76 o
   1   3   9        138.50        142.70         3.27 o
   2   3   9        321.75        323.55         7.00 o
   3   3   9        106.37        102.14         1.33 o
   4   3   9         84.65         80.15         0.94 o
   5   3   9         74.04         68.98         0.90 o
   6   3   9         59.22         65.26         0.98 o
   7   3   9        135.29        135.56         2.02 o
   8   3   9         29.14         28.20         0.51 o
   9   3   9         27.45         23.51         0.98 o
  -8   4   9        164.26        168.84         2.97 o
  -7   4   9        107.79        107.55         1.78 o
  -6   4   9        332.52        337.62         5.82 o
  -5   4   9         17.38         13.82         0.47 o
  -4   4   9        376.30        375.27         4.82 o
  -3   4   9        526.76        504.35         6.85 o
  -2   4   9        170.94        181.06         2.44 o
  -1   4   9         78.64         81.21         2.07 o
   0   4   9        308.79        279.19         5.11 o
   1   4   9         78.09         79.04         2.02 o
   2   4   9        171.13        178.15         2.16 o
   3   4   9        525.46        501.60         5.73 o
   4   4   9        375.43        376.69         4.42 o
   5   4   9         17.72         14.28         0.34 o
   6   4   9        333.62        334.34         5.11 o
   7   4   9        107.67        107.04         1.71 o
   8   4   9        165.35        161.11         2.90 o
  -8   5   9         33.77         29.86         0.66 o
  -7   5   9        236.88        262.20         5.06 o
  -6   5   9        228.56        227.53         4.14 o
  -5   5   9        574.92        566.40         9.48 o
  -4   5   9        186.98        177.24         2.71 o
  -3   5   9        313.66        291.10         4.36 o
  -2   5   9        175.53        161.71         2.28 o
  -1   5   9        758.09        733.40         9.08 o
   0   5   9        141.10        123.43         1.41 o
   1   5   9        756.84        727.76         8.23 o
   2   5   9        174.85        159.20         2.00 o
   3   5   9        311.81        288.60         3.74 o
   4   5   9        185.99        177.53         2.42 o
   5   5   9        569.74        568.02         8.08 o
   6   5   9        228.24        224.20         3.43 o
   7   5   9        236.48        262.31         4.37 o
   8   5   9         33.11         29.31         0.70 o
  -8   6   9         14.19         15.74         0.41 o
  -7   6   9         17.17         16.21         0.65 o
  -6   6   9          7.72          7.12         0.34 o
  -5   6   9         37.20         35.62         0.80 o
  -4   6   9        258.15        261.66         3.95 o
  -3   6   9        170.05        166.95         3.19 o
  -2   6   9         78.33         76.29         1.15 o
  -1   6   9       1104.78       1004.39        11.50 o
   0   6   9         26.45         19.20         0.36 o
   1   6   9       1106.66       1017.73        12.02 o
   2   6   9         77.09         74.81         1.02 o
   3   6   9        170.09        170.56         2.25 o
   4   6   9        259.42        264.37         3.55 o
   5   6   9         36.63         35.11         0.67 o
   6   6   9          7.48          6.89         0.28 o
   7   6   9         16.99         16.32         0.49 o
   8   6   9         13.86         15.17         0.44 o
  -7   7   9         28.09         26.71         0.68 o
  -6   7   9          2.05          1.65         0.22 o
  -5   7   9        139.13        135.41         2.27 o
  -4   7   9        246.96        234.17         3.48 o
  -3   7   9        881.92        818.92        16.86 o
  -2   7   9        458.79        426.53         7.05 o
  -1   7   9        357.76        350.15         7.17 o
   0   7   9        750.90        723.18         9.60 o
   1   7   9        357.96        341.81         4.82 o
   2   7   9        459.31        423.83         5.82 o
   3   7   9        881.89        838.28        13.10 o
   4   7   9        245.30        233.04         3.36 o
   5   7   9        138.59        138.47         2.04 o
   6   7   9          2.07          1.75         0.19 o
   7   7   9         28.60         27.91         0.54 o
  -7   8   9         92.24         90.58         2.28 o
  -6   8   9        130.94        126.82         2.72 o
  -5   8   9         44.12         47.28         0.97 o
  -4   8   9         73.30         73.29         1.49 o
  -3   8   9        126.51        138.04         2.86 o
  -2   8   9         20.07         24.20         1.10 o
  -1   8   9        697.84        671.47        10.70 o
   0   8   9        184.16        188.13         3.19 o
   1   8   9        701.69        674.53        11.11 o
   2   8   9         20.08         23.75         0.55 o
   3   8   9        126.06        135.84         2.18 o
   4   8   9         73.77         75.02         1.36 o
   5   8   9         44.18         47.90         0.87 o
   6   8   9        131.34        134.94         2.41 o
   7   8   9         91.95         91.22         1.82 o
  -6   9   9         50.56         51.95         1.39 o
  -5   9   9         74.51         71.38         1.86 o
  -4   9   9        177.98        192.85         4.37 o
  -3   9   9        106.99         99.81         2.40 o
  -2   9   9        430.23        440.00         6.96 o
  -1   9   9        451.80        436.14         7.65 o
   0   9   9         84.99         76.84         1.36 o
   1   9   9        450.90        443.21         7.66 o
   2   9   9        431.26        445.81         7.72 o
   3   9   9        106.22        100.08         1.62 o
   4   9   9        179.03        196.26         3.43 o
   5   9   9         74.92         73.02         1.34 o
   6   9   9         50.56         54.13         1.12 o
  -5  10   9         13.06         11.70         0.36 o
  -4  10   9         49.56         56.06         1.01 o
  -3  10   9         48.84         51.07         0.94 o
  -2  10   9          3.91          2.99         0.29 o
  -1  10   9        112.25        111.97         2.33 o
   0  10   9          5.17          4.72         0.30 o
   1  10   9        113.56        116.09         2.39 o
   2  10   9          4.18          3.41         0.37 o
   3  10   9         49.37         52.98         1.11 o
   4  10   9         49.12         56.36         1.11 o
   5  10   9         13.71         12.95         0.44 o
  -4  11   9         48.94         51.48         1.37 o
  -3  11   9         15.04         13.28         0.36 o
  -2  11   9         73.75         76.00         1.65 o
  -1  11   9         57.01         50.23         1.01 o
   0  11   9          0.15          0.03         0.23 o
   1  11   9         56.63         49.63         1.00 o
   2  11   9         72.43         76.33         1.32 o
   3  11   9         15.48         13.58         0.38 o
   4  11   9         48.18         48.95         2.08 o
  -3  12   9         56.20         61.60         3.06 o
  -2  12   9         42.95         41.16         1.06 o
  -1  12   9         12.55         17.56         0.52 o
   0  12   9          4.99          2.34         0.24 o
   1  12   9         12.36         17.45         0.52 o
   2  12   9         42.94         41.42         1.03 o
   3  12   9         54.30         58.18         1.41 o
   0   0  10         23.57         19.83         0.98 o
   1   0  10        123.02        119.19         2.16 o
   2   0  10         12.90         10.14         0.48 o
   3   0  10        785.83        817.21         8.50 o
   4   0  10        237.49        224.46         2.24 o
   5   0  10        224.46        217.37         2.22 o
   6   0  10         85.73         90.93         1.16 o
   7   0  10          7.12         11.93         0.39 o
   8   0  10        351.35        359.58         5.47 o
   9   0  10         29.45         26.54         0.86 o
  -9   1  10         16.53         13.81         0.56 o
  -8   1  10         86.22         82.41         1.48 o
  -7   1  10        215.35        237.19         3.44 o
  -6   1  10         47.18         49.84         0.79 o
  -5   1  10        216.11        222.58         2.46 o
  -4   1  10         42.36         42.93         0.51 o
  -3   1  10        510.49        542.76         5.27 o
  -2   1  10        360.19        403.17         6.74 o
  -1   1  10        937.02       1099.10        17.95 o
   0   1  10       1228.31       1317.67        22.46 o
   1   1  10        933.98       1092.06        19.07 o
   2   1  10        361.19        398.80         6.67 o
   3   1  10        508.28        537.54         4.99 o
   4   1  10         42.43         42.71         0.53 o
   5   1  10        216.82        221.75         2.28 o
   6   1  10         46.47         48.59         0.77 o
   7   1  10        215.17        232.88         2.92 o
   8   1  10         87.24         82.20         1.32 o
  -9   2  10         83.18         73.23         2.94 o
  -8   2  10         21.93         21.84         0.52 o
  -7   2  10        390.36        410.82         6.96 o
  -6   2  10        330.07        336.56         5.84 o
  -5   2  10         17.90         19.54         0.40 o
  -4   2  10        543.31        540.76         5.15 o
  -3   2  10          7.94         10.08         0.24 o
  -2   2  10        498.44        508.97         5.83 o
  -1   2  10        302.48        294.10         6.37 o
   0   2  10         86.32         92.31         2.27 o
   1   2  10        302.74        298.01         6.42 o
   2   2  10        501.15        510.32         5.82 o
   3   2  10          8.70         11.52         0.30 o
   4   2  10        544.50        541.62         5.30 o
   5   2  10         17.40         19.43         0.36 o
   6   2  10        331.16        327.52         4.39 o
   7   2  10        391.54        409.22         5.86 o
   8   2  10         22.96         22.87         0.52 o
  -8   3  10         57.49         64.07         1.32 o
  -7   3  10         70.93         75.62         1.31 o
  -6   3  10         17.47         12.93         0.46 o
  -5   3  10        124.02        125.89         2.00 o
  -4   3  10        419.71        407.10         4.69 o
  -3   3  10        140.37        127.34         1.35 o
  -2   3  10        251.72        245.17         2.83 o
  -1   3  10        179.43        183.73         2.93 o
   0   3  10        117.32        142.45         3.30 o
   1   3  10        179.97        183.10         2.71 o
   2   3  10        252.80        249.79         2.73 o
   3   3  10        140.24        128.43         1.52 o
   4   3  10        421.53        406.06         4.23 o
   5   3  10        124.15        124.03         1.74 o
   6   3  10         16.72         13.57         0.40 o
   7   3  10         70.58         74.22         1.14 o
   8   3  10         58.97         61.59         1.12 o
  -8   4  10         80.54         88.08         1.58 o
  -7   4  10         20.82         20.40         0.70 o
  -6   4  10         86.03         82.85         1.41 o
  -5   4  10         34.43         38.70         0.75 o
  -4   4  10        266.81        280.37         3.79 o
  -3   4  10         12.76         11.64         0.36 o
  -2   4  10        409.08        400.57         4.61 o
  -1   4  10        416.43        399.32         5.08 o
   0   4  10        534.68        545.36         6.91 o
   1   4  10        415.02        398.02         4.74 o
   2   4  10        416.97        411.10         4.27 o
   3   4  10         12.25         11.33         0.38 o
   4   4  10        266.13        276.77         3.42 o
   5   4  10         34.25         38.70         0.66 o
   6   4  10         85.07         78.65         1.33 o
   7   4  10         21.02         19.63         0.46 o
   8   4  10         79.77         85.63         1.38 o
  -8   5  10          2.38          1.73         0.18 o
  -7   5  10         31.66         34.73         0.73 o
  -6   5  10          3.06          4.76         0.28 o
  -5   5  10         63.64         67.50         1.30 o
  -4   5  10        336.16        313.81         4.70 o
  -3   5  10        159.51        166.14         2.54 o
  -2   5  10        269.32        240.47         3.39 o
  -1   5  10         27.85         29.20         0.48 o
   0   5  10         24.67         26.06         0.41 o
   1   5  10         27.91         29.56         0.44 o
   2   5  10        270.73        242.77         2.96 o
   3   5  10        159.33        164.53         2.07 o
   4   5  10        338.75        322.37         4.81 o
   5   5  10         63.25         64.80         1.08 o
   6   5  10          3.00          4.25         0.24 o
   7   5  10         31.51         34.04         0.84 o
   8   5  10          2.52          1.98         0.13 o
  -8   6  10          1.16          0.49         0.37 o
  -7   6  10         37.67         39.62         0.81 o
  -6   6  10        314.76        323.81         5.60 o
  -5   6  10         80.78         91.74         1.69 o
  -4   6  10        716.95        690.15         9.43 o
  -3   6  10        266.10        277.85         4.31 o
  -2   6  10        382.74        351.17         5.06 o
  -1   6  10          2.19          2.21         0.18 o
   0   6  10         44.35         58.90         0.83 o
   1   6  10          1.96          1.88         0.18 o
   2   6  10        382.70        349.52         4.79 o
   3   6  10        265.10        276.97         4.02 o
   4   6  10        719.41        690.94         9.10 o
   5   6  10         82.41         92.87         1.48 o
   6   6  10        316.90        321.43         5.46 o
   7   6  10         39.02         42.78         0.76 o
   8   6  10          1.14          0.31         0.17 o
  -7   7  10         76.97         82.60         2.68 o
  -6   7  10        174.94        181.86         2.97 o
  -5   7  10         40.63         40.62         0.79 o
  -4   7  10          8.62          9.16         0.32 o
  -3   7  10         99.37         95.52         2.40 o
  -2   7  10         62.99         72.36         1.55 o
  -1   7  10        142.91        139.00         2.04 o
   0   7  10        418.13        398.08         5.10 o
   1   7  10        143.05        137.00         1.93 o
   2   7  10         63.48         72.64         1.48 o
   3   7  10        101.41        100.52         1.75 o
   4   7  10          8.51          9.60         0.64 o
   5   7  10         39.30         39.19         0.67 o
   6   7  10        175.14        187.13         2.71 o
   7   7  10         76.97         82.46         1.84 o
  -7   8  10         12.51         13.54         0.59 o
  -6   8  10         50.52         54.48         1.56 o
  -5   8  10         88.23         88.72         1.97 o
  -4   8  10        118.23        116.61         2.23 o
  -3   8  10        391.80        395.17         7.14 o
  -2   8  10        590.64        582.85        10.11 o
  -1   8  10       1369.58       1265.57        18.82 o
   0   8  10        271.52        276.07         4.09 o
   1   8  10       1368.70       1265.62        19.60 o
   2   8  10        588.05        577.15         8.40 o
   3   8  10        392.07        404.73         7.25 o
   4   8  10        119.72        118.95         1.96 o
   5   8  10         88.08         91.58         1.54 o
   6   8  10         50.33         53.68         1.01 o
   7   8  10         12.37         14.45         0.98 o
  -6   9  10         11.66         12.62         0.42 o
  -5   9  10         68.13         70.61         1.78 o
  -4   9  10         29.68         28.39         0.95 o
  -3   9  10         59.13         59.48         1.09 o
  -2   9  10         16.99         17.16         0.54 o
  -1   9  10         31.07         30.81         0.66 o
   0   9  10        406.44        386.80         6.17 o
   1   9  10         30.97         30.24         0.72 o
   2   9  10         17.46         17.62         0.53 o
   3   9  10         57.89         59.46         1.23 o
   4   9  10         29.18         28.36         0.70 o
   5   9  10         66.96         68.16         1.52 o
   6   9  10         11.45         12.28         0.67 o
  -5  10  10         18.74         18.45         0.40 o
  -4  10  10        167.95        160.59         2.95 o
  -3  10  10         55.78         51.94         1.03 o
  -2  10  10         28.07         29.46         0.79 o
  -1  10  10         18.94         22.60         0.68 o
   0  10  10         99.25        110.32         2.22 o
   1  10  10         18.63         20.77         0.62 o
   2  10  10         27.97         29.07         0.78 o
   3  10  10         56.85         54.40         1.23 o
   4  10  10        168.82        166.04         3.43 o
   5  10  10         18.96         19.39         0.53 o
  -4  11  10         39.56         42.23         1.06 o
  -3  11  10         58.11         57.67         1.60 o
  -2  11  10         88.90         90.53         1.92 o
  -1  11  10         12.37         14.25         0.46 o
   0  11  10         61.01         56.97         1.19 o
   1  11  10         12.40         14.62         0.47 o
   2  11  10         89.69         91.54         1.61 o
   3  11  10         58.95         61.74         1.17 o
   4  11  10         38.76         42.69         1.08 o
  -2  12  10         24.50         32.05         0.92 o
  -1  12  10         44.72         43.07         1.04 o
   0  12  10          7.87          9.07         0.37 o
   1  12  10         44.53         43.14         0.93 o
   2  12  10         25.53         33.01         0.97 o
   1   0  11        190.51        197.90         2.22 o
   2   0  11        776.56        724.14         6.69 o
   3   0  11        394.93        376.93         3.53 o
   4   0  11        827.07        779.82         7.59 o
   5   0  11         14.91         13.15         0.35 o
   6   0  11        783.89        811.72        10.35 o
   7   0  11         39.22         35.56         0.65 o
   8   0  11        182.75        188.05         3.27 o
  -8   1  11          4.63          4.19         0.22 o
  -7   1  11        108.68        110.33         1.75 o
  -6   1  11          3.59          3.31         0.23 o
  -5   1  11        939.07        955.08        10.77 o
  -4   1  11         20.04         23.53         0.36 o
  -3   1  11       1309.41       1327.62        12.80 o
  -2   1  11         48.12         57.18         0.59 o
  -1   1  11        763.64        807.74         7.95 o
   0   1  11         46.10         54.61         0.98 o
   1   1  11        761.65        798.79         9.60 o
   2   1  11         47.57         55.41         0.58 o
   3   1  11       1316.21       1338.15        12.63 o
   4   1  11         20.20         23.86         0.36 o
   5   1  11        942.06        952.80        10.76 o
   6   1  11          3.39          2.65         0.19 o
   7   1  11        108.03        107.39         1.46 o
   8   1  11          4.47          4.56         0.33 o
  -8   2  11         62.92         66.15         1.35 o
  -7   2  11          6.53          8.36         0.56 o
  -6   2  11         92.42         95.10         1.45 o
  -5   2  11         31.52         31.07         0.47 o
  -4   2  11        396.12        389.02         3.71 o
  -3   2  11        110.14        101.54         1.08 o
  -2   2  11        259.62        271.10         2.90 o
  -1   2  11        362.52        333.25         3.78 o
   0   2  11       1078.58       1042.81        11.58 o
   1   2  11        360.03        322.24         3.57 o
   2   2  11        260.68        270.74         2.95 o
   3   2  11        110.33        100.48         1.02 o
   4   2  11        397.27        392.93         3.94 o
   5   2  11         32.75         33.30         0.50 o
   6   2  11         92.38         94.26         1.34 o
   7   2  11          6.77          8.31         0.27 o
   8   2  11         61.69         62.29         1.16 o
  -8   3  11         20.60         20.71         0.55 o
  -7   3  11          0.53          0.31         0.32 o
  -6   3  11         90.40         89.49         1.50 o
  -5   3  11        235.37        234.86         3.22 o
  -4   3  11         71.09         68.18         0.92 o
  -3   3  11         33.85         27.80         0.44 o
  -2   3  11        415.44        379.45         4.11 o
  -1   3  11        466.66        450.69         5.55 o
   0   3  11        615.63        596.07         6.14 o
   1   3  11        468.69        447.66         6.02 o
   2   3  11        420.30        381.79         3.92 o
   3   3  11         33.38         27.90         0.42 o
   4   3  11         70.56         69.66         0.91 o
   5   3  11        235.98        235.55         2.93 o
   6   3  11         89.99         87.49         1.43 o
   7   3  11          0.59          0.89         0.20 o
   8   3  11         20.72         20.10         0.43 o
  -8   4  11         36.44         37.74         0.98 o
  -7   4  11        158.22        165.33         2.64 o
  -6   4  11         60.29         67.12         1.41 o
  -5   4  11         38.98         40.20         0.79 o
  -4   4  11         60.05         60.26         0.97 o
  -3   4  11        500.34        491.30         5.93 o
  -2   4  11        150.56        139.53         1.71 o
  -1   4  11        470.69        423.22         5.27 o
   0   4  11        186.90        175.40         1.92 o
   1   4  11        469.41        418.60         4.49 o
   2   4  11        150.32        139.62         1.58 o
   3   4  11        502.75        501.88         6.86 o
   4   4  11         60.42         60.67         0.96 o
   5   4  11         39.13         39.60         0.69 o
   6   4  11         60.70         68.47         1.07 o
   7   4  11        156.90        164.18         2.54 o
   8   4  11         37.08         36.83         0.67 o
  -8   5  11         41.40         39.80         1.71 o
  -7   5  11         32.34         28.28         0.69 o
  -6   5  11        227.89        220.82         3.55 o
  -5   5  11        270.03        272.91         4.37 o
  -4   5  11        161.80        166.10         2.68 o
  -3   5  11        313.57        312.27         4.36 o
  -2   5  11        215.44        201.60         2.54 o
  -1   5  11        716.99        664.76         8.30 o
   0   5  11         43.35         39.60         0.55 o
   1   5  11        721.12        665.93         7.14 o
   2   5  11        212.33        200.19         2.29 o
   3   5  11        313.04        309.76         3.80 o
   4   5  11        161.28        164.05         2.14 o
   5   5  11        269.83        274.76         3.90 o
   6   5  11        230.19        219.24         3.12 o
   7   5  11         32.16         27.52         0.54 o
   8   5  11         40.84         38.94         1.47 o
  -7   6  11         55.77         60.55         1.04 o
  -6   6  11        146.74        148.81         2.63 o
  -5   6  11        160.55        157.44         2.78 o
  -4   6  11        564.51        574.83         9.00 o
  -3   6  11        185.40        179.09         3.09 o
  -2   6  11       1532.01       1514.17        22.73 o
  -1   6  11        284.93        262.52         3.47 o
   0   6  11        568.39        580.05         7.40 o
   1   6  11        283.18        259.91         3.08 o
   2   6  11       1535.86       1532.41        21.75 o
   3   6  11        184.98        178.62         2.55 o
   4   6  11        567.57        579.18         8.80 o
   5   6  11        161.33        159.17         2.46 o
   6   6  11        147.06        148.41         2.29 o
   7   6  11         55.23         62.52         1.44 o
  -7   7  11        167.56        159.36         3.30 o
  -6   7  11        177.41        177.97         3.31 o
  -5   7  11        101.50         88.97         1.75 o
  -4   7  11        331.61        347.07         6.21 o
  -3   7  11         78.40         79.82         1.79 o
  -2   7  11         86.19         82.17         1.43 o
  -1   7  11         43.66         45.59         0.83 o
   0   7  11         22.69         14.43         0.35 o
   1   7  11         44.06         45.43         0.73 o
   2   7  11         85.52         80.21         2.04 o
   3   7  11         78.25         80.35         1.51 o
   4   7  11        330.00        349.38         5.92 o
   5   7  11        103.45         94.73         1.70 o
   6   7  11        177.47        181.13         2.90 o
   7   7  11        169.64        163.01         3.92 o
  -6   8  11        181.50        184.02         6.73 o
  -5   8  11         70.01         72.45         1.63 o
  -4   8  11          2.44          2.91         0.35 o
  -3   8  11         27.98         29.47         0.76 o
  -2   8  11        194.48        186.03         3.33 o
  -1   8  11        106.39        112.91         1.91 o
   0   8  11          7.92          6.89         0.25 o
   1   8  11        107.22        112.16         1.83 o
   2   8  11        194.54        184.89         2.78 o
   3   8  11         29.44         31.81         0.79 o
   4   8  11          2.33          2.57         0.31 o
   5   8  11         69.18         71.56         1.40 o
   6   8  11        182.48        185.50         3.83 o
  -6   9  11        110.55        107.96         2.67 o
  -5   9  11          7.76          8.01         0.36 o
  -4   9  11        155.33        164.32         3.05 o
  -3   9  11         75.01         73.15         1.45 o
  -2   9  11         60.58         54.13         1.13 o
  -1   9  11         88.47         94.74         1.66 o
   0   9  11        257.45        225.26         3.43 o
   1   9  11         89.71         97.21         1.68 o
   2   9  11         60.33         54.07         1.07 o
   3   9  11         74.51         74.13         1.47 o
   4   9  11        155.71        165.02         3.03 o
   5   9  11          7.98          7.97         0.38 o
   6   9  11        110.81        114.01         5.14 o
  -5  10  11          3.75          4.25         0.28 o
  -4  10  11        183.27        181.46         3.33 o
  -3  10  11          5.65          6.94         0.40 o
  -2  10  11        107.31        110.17         2.09 o
  -1  10  11         10.58          9.91         0.42 o
   0  10  11        147.39        135.93         2.30 o
   1  10  11         10.50         10.20         0.49 o
   2  10  11        108.03        112.69         2.85 o
   3  10  11          5.41          6.23         0.34 o
   4  10  11        183.58        186.46         3.83 o
   5  10  11          3.95          4.58         0.30 o
  -3  11  11         73.87         72.23         1.59 o
  -2  11  11         45.85         44.17         1.04 o
  -1  11  11         54.14         44.82         1.04 o
   0  11  11          5.21         10.64         0.43 o
   1  11  11         52.60         44.24         1.01 o
   2  11  11         44.83         42.75         0.79 o
   3  11  11         73.76         72.28         1.26 o
  -1  12  11          9.29          7.29         0.43 o
   0  12  11          3.88          4.98         0.38 o
   1  12  11          9.56          8.48         0.49 o
   0   0  12        128.16        134.41         1.85 o
   1   0  12        223.74        236.16         2.31 o
   2   0  12          3.01          3.45         0.14 o
   3   0  12        114.79        120.11         1.14 o
   4   0  12         15.75         14.04         0.31 o
   5   0  12         24.13         31.73         0.51 o
   6   0  12        129.64        140.17         1.87 o
   7   0  12         65.75         66.69         1.02 o
   8   0  12          5.94          3.61         0.34 o
  -8   1  12         58.44         63.06         1.36 o
  -7   1  12         66.18         61.20         1.07 o
  -6   1  12          7.89          7.84         0.35 o
  -5   1  12         63.75         71.80         0.97 o
  -4   1  12         39.27         41.04         0.52 o
  -3   1  12        253.69        261.65         2.64 o
  -2   1  12         19.21         20.44         0.29 o
  -1   1  12         76.86         86.26         0.86 o
   0   1  12          5.16          4.16         0.18 o
   1   1  12         77.02         86.32         0.87 o
   2   1  12         19.75         21.01         0.29 o
   3   1  12        253.83        259.14         2.41 o
   4   1  12         39.00         40.60         0.48 o
   5   1  12         63.69         71.85         1.09 o
   6   1  12          8.05          7.97         0.36 o
   7   1  12         66.80         60.22         0.85 o
   8   1  12         57.79         63.25         1.15 o
  -8   2  12         15.52         16.21         0.39 o
  -7   2  12         41.67         39.57         0.87 o
  -6   2  12          0.71          1.80         0.21 o
  -5   2  12         62.91         61.30         0.94 o
  -4   2  12        216.19        218.49         2.21 o
  -3   2  12         88.04         87.14         0.95 o
  -2   2  12        149.06        132.01         1.50 o
  -1   2  12        388.22        373.32         3.87 o
   0   2  12        658.78        595.14         6.27 o
   1   2  12        390.25        372.19         3.93 o
   2   2  12        148.70        130.33         1.46 o
   3   2  12         89.95         89.98         0.97 o
   4   2  12        214.52        215.99         2.26 o
   5   2  12         62.58         61.67         0.81 o
   6   2  12          0.74          1.18         0.13 o
   7   2  12         41.40         39.96         0.71 o
   8   2  12         15.45         16.68         0.54 o
  -8   3  12          9.04         10.69         0.35 o
  -7   3  12        107.68        109.59         2.15 o
  -6   3  12         99.09        107.21         1.78 o
  -5   3  12        110.18        109.81         1.56 o
  -4   3  12        123.57        110.69         1.38 o
  -3   3  12          8.07          6.76         0.22 o
  -2   3  12        114.23         96.42         1.21 o
  -1   3  12         26.27         21.25         0.32 o
   0   3  12          4.86          5.67         0.16 o
   1   3  12         26.19         21.89         0.33 o
   2   3  12        113.64         94.99         1.01 o
   3   3  12          8.47          7.46         0.22 o
   4   3  12        124.10        111.67         1.44 o
   5   3  12        108.50        109.01         1.48 o
   6   3  12         97.75        104.85         1.68 o
   7   3  12        107.05        108.48         1.83 o
   8   3  12          9.23         10.26         0.33 o
  -8   4  12         54.83         50.76         1.47 o
  -7   4  12         13.00         17.01         1.11 o
  -6   4  12          9.49          9.80         0.44 o
  -5   4  12        188.23        198.31         3.20 o
  -4   4  12         45.16         42.58         0.81 o
  -3   4  12        375.28        349.77         5.84 o
  -2   4  12         79.81         72.29         0.92 o
  -1   4  12         88.18         85.96         1.03 o
   0   4  12         69.50         60.77         0.75 o
   1   4  12         87.94         86.24         0.96 o
   2   4  12         78.51         71.03         0.87 o
   3   4  12        370.66        351.14         4.82 o
   4   4  12         45.73         41.66         0.83 o
   5   4  12        188.20        198.84         3.08 o
   6   4  12          9.23         10.02         0.47 o
   7   4  12         12.98         16.62         0.68 o
   8   4  12         54.27         52.54         1.84 o
  -7   5  12        464.27        480.96         8.42 o
  -6   5  12        176.77        185.81         3.51 o
  -5   5  12         82.28         86.22         1.47 o
  -4   5  12        107.93        105.02         1.61 o
  -3   5  12        643.81        618.77         9.37 o
  -2   5  12        188.21        189.26         3.91 o
  -1   5  12        969.67        890.17        10.37 o
   0   5  12        425.75        403.32         4.56 o
   1   5  12        964.27        888.75         9.90 o
   2   5  12        189.92        185.89         2.72 o
   3   5  12        646.51        614.16         8.32 o
   4   5  12        107.37        102.01         1.41 o
   5   5  12         82.63         86.22         1.30 o
   6   5  12        174.79        182.67         3.60 o
   7   5  12        465.13        484.17         8.24 o
  -7   6  12         17.94         16.12         0.56 o
  -6   6  12        125.00        121.85         2.85 o
  -5   6  12          5.55          6.29         0.34 o
  -4   6  12        629.87        634.04        10.23 o
  -3   6  12        104.36        109.42         1.98 o
  -2   6  12        265.66        251.17         4.89 o
  -1   6  12        974.00        920.64        12.47 o
   0   6  12       1249.47       1210.92        15.40 o
   1   6  12        981.80        918.64        11.21 o
   2   6  12        267.20        253.72         3.54 o
   3   6  12        105.59        110.10         1.65 o
   4   6  12        632.54        630.35         8.93 o
   5   6  12          5.90          5.77         0.29 o
   6   6  12        125.41        122.15         1.95 o
   7   6  12         18.00         17.22         0.46 o
  -6   7  12        378.81        381.06         7.41 o
  -5   7  12         49.55         51.67         1.19 o
  -4   7  12        234.00        248.81         4.49 o
  -3   7  12        377.68        359.73         6.38 o
  -2   7  12         56.56         57.09         1.05 o
  -1   7  12        684.16        631.88         8.57 o
   0   7  12         36.66         27.08         0.49 o
   1   7  12        682.71        626.17         8.40 o
   2   7  12         54.73         56.51         0.94 o
   3   7  12        379.54        364.14         6.28 o
   4   7  12        234.59        255.48         5.06 o
   5   7  12         49.85         52.41         0.99 o
   6   7  12        379.70        382.25         8.98 o
  -6   8  12          6.21          6.46         0.47 o
  -5   8  12         48.74         47.42         1.14 o
  -4   8  12        569.70        594.51        12.27 o
  -3   8  12        276.79        258.60         5.45 o
  -2   8  12        154.58        141.36         2.59 o
  -1   8  12        326.16        289.01         4.89 o
   0   8  12        107.89        112.16         1.52 o
   1   8  12        325.84        287.87         4.19 o
   2   8  12        155.83        144.29         2.57 o
   3   8  12        276.81        262.05         4.54 o
   4   8  12        570.01        591.90        10.54 o
   5   8  12         49.43         47.39         0.87 o
   6   8  12          6.08          6.30         0.31 o
  -5   9  12         41.35         39.11         0.80 o
  -4   9  12         58.26         60.40         1.67 o
  -3   9  12         51.83         51.90         1.10 o
  -2   9  12         14.96         13.37         0.48 o
  -1   9  12         54.55         52.25         1.17 o
   0   9  12        343.40        343.53         5.15 o
   1   9  12         55.33         53.17         0.98 o
   2   9  12         14.94         13.61         0.48 o
   3   9  12         52.52         53.63         1.08 o
   4   9  12         57.73         58.55         1.15 o
   5   9  12         41.92         39.06         1.02 o
  -4  10  12         28.08         32.10         1.13 o
  -3  10  12         65.89         68.81         1.52 o
  -2  10  12         18.14         16.70         0.49 o
  -1  10  12         75.15         66.49         1.31 o
   0  10  12         46.62         43.29         0.97 o
   1  10  12         74.31         65.93         1.42 o
   2  10  12         18.47         17.50         0.56 o
   3  10  12         66.72         71.10         1.37 o
   4  10  12         28.51         33.31         0.87 o
  -3  11  12          9.85         14.19         0.56 o
  -2  11  12         17.20         17.75         0.52 o
  -1  11  12         95.72        101.23         3.16 o
   0  11  12          4.34          4.27         0.27 o
   1  11  12         95.34        103.56         2.95 o
   2  11  12         17.27         18.15         0.50 o
   3  11  12         10.09         14.51         0.61 o
   1   0  13         94.21         98.26         1.09 o
   2   0  13        102.32        107.36         1.11 o
   3   0  13        589.13        569.17         5.52 o
   4   0  13          7.60          8.87         0.26 o
   5   0  13         54.84         58.60         0.82 o
   6   0  13         23.93         26.53         0.47 o
   7   0  13        330.04        352.18         4.85 o
   8   0  13         18.20         21.80         0.59 o
  -8   1  13          9.33         11.32         0.41 o
  -7   1  13        227.23        222.10         3.31 o
  -6   1  13         63.85         64.84         0.93 o
  -5   1  13        488.30        475.78         5.78 o
  -4   1  13          1.77          1.71         0.15 o
  -3   1  13        234.23        236.03         2.34 o
  -2   1  13        208.46        189.59         1.95 o
  -1   1  13        323.11        316.78         3.33 o
   0   1  13          8.65         10.91         0.27 o
   1   1  13        323.65        319.77         3.24 o
   2   1  13        206.83        189.02         1.86 o
   3   1  13        232.78        236.70         2.29 o
   4   1  13          1.66          1.92         0.15 o
   5   1  13        488.40        466.22         5.67 o
   6   1  13         64.07         66.33         0.94 o
   7   1  13        225.13        216.47         3.00 o
   8   1  13          9.26         11.58         0.33 o
  -8   2  13          8.39          7.11         0.32 o
  -7   2  13        124.49        124.01         2.09 o
  -6   2  13        139.36        143.96         2.20 o
  -5   2  13        284.51        299.14         3.66 o
  -4   2  13        430.86        452.23         5.29 o
  -3   2  13         39.80         37.90         0.54 o
  -2   2  13        398.35        418.46         4.32 o
  -1   2  13        103.90         97.00         1.06 o
   0   2  13        575.61        579.88         6.48 o
   1   2  13        105.68         99.86         1.13 o
   2   2  13        398.70        415.55         4.17 o
   3   2  13         39.68         38.37         0.49 o
   4   2  13        431.12        452.10         5.20 o
   5   2  13        286.19        299.94         3.64 o
   6   2  13        138.09        142.21         1.89 o
   7   2  13        125.55        123.75         1.85 o
   8   2  13          8.61          7.58         0.30 o
  -7   3  13         44.77         46.65         1.13 o
  -6   3  13         23.96         24.31         0.52 o
  -5   3  13        212.71        213.46         2.89 o
  -4   3  13        153.64        161.30         1.96 o
  -3   3  13        672.17        705.84         8.47 o
  -2   3  13         15.99         20.64         0.37 o
  -1   3  13        341.53        315.15         3.27 o
   0   3  13          2.17          1.62         0.13 o
   1   3  13        338.93        316.34         3.37 o
   2   3  13         16.41         20.87         0.35 o
   3   3  13        667.08        688.87         7.51 o
   4   3  13        151.80        157.97         1.97 o
   5   3  13        213.58        216.35         2.67 o
   6   3  13         24.37         24.44         0.46 o
   7   3  13         44.98         49.63         0.89 o
  -7   4  13         90.40         93.68         1.81 o
  -6   4  13          5.83          5.25         0.34 o
  -5   4  13         40.77         44.80         0.85 o
  -4   4  13        315.10        306.44         4.14 o
  -3   4  13         28.99         29.05         0.48 o
  -2   4  13        250.96        247.26         3.80 o
  -1   4  13         18.23         21.76         0.39 o
   0   4  13        568.23        518.89         5.74 o
   1   4  13         18.26         21.74         0.35 o
   2   4  13        250.87        246.92         2.82 o
   3   4  13         29.42         29.72         0.45 o
   4   4  13        315.90        309.58         4.05 o
   5   4  13         40.10         44.52         0.80 o
   6   4  13          5.71          4.39         0.19 o
   7   4  13         89.53         90.78         1.51 o
  -7   5  13         10.52         14.03         0.59 o
  -6   5  13        210.93        216.82         3.89 o
  -5   5  13         34.05         37.67         0.72 o
  -4   5  13        163.39        170.93         2.86 o
  -3   5  13        130.90        130.72         2.22 o
  -2   5  13        361.32        354.95         5.90 o
  -1   5  13         98.02         91.36         1.34 o
   0   5  13         55.03         47.58         0.83 o
   1   5  13        100.17         91.86         1.27 o
   2   5  13        361.71        356.50         4.95 o
   3   5  13        133.26        131.43         1.93 o
   4   5  13        163.37        168.90         2.67 o
   5   5  13         34.44         37.12         0.71 o
   6   5  13        213.57        219.01         3.40 o
   7   5  13         10.55         13.87         0.38 o
  -6   6  13        347.49        352.46         6.25 o
  -5   6  13        119.47        124.59         2.33 o
  -4   6  13         24.46         29.64         0.70 o
  -3   6  13        311.82        308.36         5.03 o
  -2   6  13        264.66        268.73         4.01 o
  -1   6  13        155.20        149.09         2.10 o
   0   6  13        842.98        785.33        10.94 o
   1   6  13        153.30        145.80         1.92 o
   2   6  13        263.97        267.48         3.65 o
   3   6  13        314.08        303.49         4.37 o
   4   6  13         25.79         28.89         0.50 o
   5   6  13        120.33        121.72         1.95 o
   6   6  13        349.07        352.18         5.88 o
  -6   7  13          8.13          6.94         0.42 o
  -5   7  13         25.52         26.26         0.70 o
  -4   7  13         73.95         80.97         1.43 o
  -3   7  13        182.88        197.64         3.27 o
  -2   7  13         24.17         22.67         0.62 o
  -1   7  13         34.17         26.05         0.63 o
   0   7  13        122.65        108.62         1.46 o
   1   7  13         34.51         25.84         0.52 o
   2   7  13         25.44         23.61         0.53 o
   3   7  13        181.96        195.95         3.09 o
   4   7  13         77.01         83.81         1.42 o
   5   7  13         25.30         25.86         0.54 o
   6   7  13          8.07          7.48         0.29 o
  -5   8  13        120.01        128.38         3.10 o
  -4   8  13         28.13         32.66         0.98 o
  -3   8  13         27.18         31.03         0.71 o
  -2   8  13        109.30        102.15         1.90 o
  -1   8  13         94.06         92.97         1.58 o
   0   8  13         13.04         11.18         0.30 o
   1   8  13         94.20         92.25         1.47 o
   2   8  13        108.74        102.28         1.86 o
   3   8  13         27.44         31.04         0.68 o
   4   8  13         28.68         32.26         0.66 o
   5   8  13        120.38        125.10         2.05 o
  -5   9  13          0.58          0.49         0.37 o
  -4   9  13         32.43         37.61         1.13 o
  -3   9  13         53.86         60.72         1.24 o
  -2   9  13         74.10         73.80         1.45 o
  -1   9  13        115.63        114.79         1.96 o
   0   9  13         84.30         85.24         1.59 o
   1   9  13        115.69        113.29         2.61 o
   2   9  13         74.98         73.08         1.55 o
   3   9  13         55.16         62.01         1.22 o
   4   9  13         33.72         37.60         1.08 o
   5   9  13          0.55          0.24         0.37 o
  -3  10  13         12.36         14.00         0.39 o
  -2  10  13          2.36          2.35         0.22 o
  -1  10  13         51.47         49.02         1.52 o
   0  10  13        104.82        104.37         2.49 o
   1  10  13         52.16         50.61         1.24 o
   2  10  13          2.25          2.25         0.27 o
   3  10  13         12.59         14.98         0.71 o
  -1  11  13         10.88         14.01         0.50 o
   0  11  13          0.13          0.21         0.19 o
   1  11  13         11.54         14.64         0.43 o
   0   0  14       1177.15       1164.21        15.85 o
   1   0  14          1.12          1.42         0.13 o
   2   0  14          6.58          6.71         0.18 o
   3   0  14        117.20        113.60         1.25 o
   4   0  14        214.08        235.77         2.89 o
   5   0  14        102.98         95.55         1.24 o
   6   0  14        106.92        107.08         1.43 o
   7   0  14          0.45          0.31         0.21 o
  -7   1  14         47.51         45.23         0.81 o
  -6   1  14         96.01        101.57         1.55 o
  -5   1  14         32.81         33.59         0.55 o
  -4   1  14         16.42         18.25         0.41 o
  -3   1  14        409.51        403.11         4.92 o
  -2   1  14        262.58        259.01         2.91 o
  -1   1  14        402.77        401.70         4.17 o
   0   1  14        192.77        196.54         2.15 o
   1   1  14        401.09        401.85         4.47 o
   2   1  14        262.80        258.12         2.79 o
   3   1  14        408.70        404.01         4.56 o
   4   1  14         16.78         18.05         0.37 o
   5   1  14         33.61         34.61         0.57 o
   6   1  14         95.20         99.82         1.35 o
   7   1  14         48.11         44.62         0.79 o
  -7   2  14         53.29         54.43         0.96 o
  -6   2  14         48.87         50.04         0.87 o
  -5   2  14        155.94        159.25         1.99 o
  -4   2  14          6.55          7.24         0.34 o
  -3   2  14        400.75        400.57         5.34 o
  -2   2  14         21.63         22.75         0.40 o
  -1   2  14        179.83        189.17         2.10 o
   0   2  14        278.12        303.85         3.31 o
   1   2  14        178.30        189.54         2.11 o
   2   2  14         21.86         22.93         0.36 o
   3   2  14        405.22        410.29         4.63 o
   4   2  14          6.73          6.81         0.35 o
   5   2  14        157.20        162.15         2.10 o
   6   2  14         48.77         50.06         0.77 o
   7   2  14         53.05         53.00         0.83 o
  -7   3  14          4.69          5.14         0.32 o
  -6   3  14         92.06         88.00         1.66 o
  -5   3  14         47.01         51.31         0.78 o
  -4   3  14        108.22        120.97         1.54 o
  -3   3  14        373.04        383.06         4.57 o
  -2   3  14        180.27        185.26         2.22 o
  -1   3  14        479.92        463.75         5.85 o
   0   3  14        519.42        526.87         6.01 o
   1   3  14        477.94        462.65         5.24 o
   2   3  14        179.92        181.49         1.95 o
   3   3  14        373.20        378.00         4.38 o
   4   3  14        109.14        124.63         1.64 o
   5   3  14         46.30         50.21         0.73 o
   6   3  14         92.23         87.93         1.25 o
   7   3  14          4.92          5.68         0.21 o
  -7   4  14         13.92         14.89         0.56 o
  -6   4  14         61.54         60.24         1.14 o
  -5   4  14         17.24         14.27         0.34 o
  -4   4  14        225.38        217.76         2.80 o
  -3   4  14         64.88         59.71         0.87 o
  -2   4  14        211.05        196.14         2.61 o
  -1   4  14        255.26        234.17         3.28 o
   0   4  14         33.85         34.48         0.54 o
   1   4  14        254.12        226.86         2.90 o
   2   4  14        213.39        199.24         2.69 o
   3   4  14         64.28         59.22         0.88 o
   4   4  14        224.04        218.52         2.89 o
   5   4  14         17.37         13.57         0.33 o
   6   4  14         59.72         62.65         1.38 o
   7   4  14         13.97         14.95         0.37 o
  -6   5  14        152.52        145.14         4.01 o
  -5   5  14         42.36         43.49         1.01 o
  -4   5  14       1149.77       1176.45        18.95 o
  -3   5  14          3.16          4.13         0.28 o
  -2   5  14        820.94        816.20        11.95 o
  -1   5  14          3.81          6.16         0.26 o
   0   5  14          3.87          4.76         0.28 o
   1   5  14          3.66          5.84         0.24 o
   2   5  14        822.14        807.31        12.57 o
   3   5  14          3.16          3.72         0.26 o
   4   5  14       1146.63       1175.42        16.53 o
   5   5  14         42.07         42.13         0.74 o
   6   5  14        151.26        147.84         2.80 o
  -6   6  14        102.84         92.65         2.27 o
  -5   6  14         22.88         26.59         0.70 o
  -4   6  14        121.25        117.01         1.99 o
  -3   6  14        103.99        104.87         1.79 o
  -2   6  14         45.54         46.23         0.89 o
  -1   6  14        439.75        415.67         6.11 o
   0   6  14        225.84        220.24         3.29 o
   1   6  14        441.69        411.69         5.57 o
   2   6  14         47.18         47.34         0.81 o
   3   6  14        104.37        103.99         1.72 o
   4   6  14        121.39        120.50         2.16 o
   5   6  14         23.32         26.48         0.60 o
   6   6  14        100.73         91.06         1.89 o
  -5   7  14         66.48         68.88         1.70 o
  -4   7  14          4.02          3.47         0.23 o
  -3   7  14        156.11        168.94         2.81 o
  -2   7  14          6.88          7.39         0.39 o
  -1   7  14        151.54        141.20         2.39 o
   0   7  14          3.09          4.29         0.20 o
   1   7  14        148.39        136.13         2.23 o
   2   7  14          7.00          7.32         0.31 o
   3   7  14        154.19        164.04         2.64 o
   4   7  14          4.45          3.65         0.24 o
   5   7  14         65.20         70.39         1.30 o
  -5   8  14         80.26         70.42         2.82 o
  -4   8  14         21.01         17.48         0.49 o
  -3   8  14         41.79         42.76         0.80 o
  -2   8  14         45.73         43.42         0.92 o
  -1   8  14        256.24        235.22         4.64 o
   0   8  14          7.52         13.14         0.31 o
   1   8  14        256.60        237.55         4.98 o
   2   8  14         45.82         43.26         0.86 o
   3   8  14         41.59         41.56         0.86 o
   4   8  14         20.62         17.15         0.45 o
   5   8  14         79.44         68.91         1.90 o
  -4   9  14         70.47         65.67         1.43 o
  -3   9  14         31.98         35.41         0.77 o
  -2   9  14         16.98         17.07         0.61 o
  -1   9  14        159.69        173.34         4.60 o
   0   9  14          0.09          0.65         0.23 o
   1   9  14        162.29        174.57         3.86 o
   2   9  14         16.45         16.34         0.47 o
   3   9  14         32.08         36.34         0.86 o
   4   9  14         70.17         66.95         2.17 o
  -2  10  14         66.18         80.84         1.90 o
  -1  10  14         29.44         31.30         1.31 o
   0  10  14          0.02          0.18         0.20 o
   1  10  14         28.90         30.65         1.46 o
   2  10  14         64.30         81.13         2.70 o
   1   0  15        190.44        188.74         2.21 o
   2   0  15        422.99        420.33         4.80 o
   3   0  15         13.50         14.95         0.35 o
   4   0  15         51.02         54.55         0.85 o
   5   0  15        113.80        132.42         1.86 o
   6   0  15          7.56          4.65         0.21 o
   7   0  15         60.58         58.48         1.17 o
  -7   1  15         27.34         23.96         0.47 o
  -6   1  15         66.29         64.94         1.11 o
  -5   1  15        158.45        162.26         2.12 o
  -4   1  15        835.24        852.14        10.27 o
  -3   1  15        160.60        155.68         1.84 o
  -2   1  15        411.51        414.07         4.73 o
  -1   1  15        122.93        112.76         1.33 o
   0   1  15       1118.69       1127.89        12.26 o
   1   1  15        123.89        113.53         1.38 o
   2   1  15        411.00        413.60         6.07 o
   3   1  15        159.72        155.04         1.91 o
   4   1  15        835.62        857.28        10.23 o
   5   1  15        158.46        161.14         2.11 o
   6   1  15         65.81         63.77         1.02 o
   7   1  15         27.39         24.38         0.51 o
  -7   2  15         89.34         84.39         1.56 o
  -6   2  15        111.51        106.08         1.60 o
  -5   2  15        158.89        157.17         1.94 o
  -4   2  15         79.22         85.64         1.19 o
  -3   2  15        314.92        319.28         3.88 o
  -2   2  15        217.51        210.51         2.65 o
  -1   2  15          5.49          6.01         0.20 o
   0   2  15         67.91         66.31         0.86 o
   1   2  15          5.86          6.37         0.21 o
   2   2  15        218.84        212.17         3.30 o
   3   2  15        314.35        321.86         4.07 o
   4   2  15         80.60         86.39         1.17 o
   5   2  15        159.44        159.87         2.20 o
   6   2  15        113.33        108.12         1.50 o
   7   2  15         90.52         89.01         1.85 o
  -7   3  15         74.55         74.64         2.16 o
  -6   3  15         59.80         58.45         1.03 o
  -5   3  15         74.21         71.96         1.00 o
  -4   3  15        101.73         96.40         1.24 o
  -3   3  15        129.41        139.43         1.85 o
  -2   3  15         66.88         65.54         1.12 o
  -1   3  15        549.40        525.66        10.27 o
   0   3  15        640.61        639.76         7.96 o
   1   3  15        548.94        531.39         6.74 o
   2   3  15         65.58         63.63         0.86 o
   3   3  15        129.80        138.43         1.81 o
   4   3  15        101.59         98.85         1.31 o
   5   3  15         74.24         72.69         1.05 o
   6   3  15         58.85         57.70         1.04 o
   7   3  15         74.58         75.51         1.97 o
  -6   4  15          8.21         10.63         0.38 o
  -5   4  15         42.45         43.70         0.89 o
  -4   4  15         60.84         60.07         1.05 o
  -3   4  15         55.19         49.55         0.77 o
  -2   4  15        307.53        306.51         4.16 o
  -1   4  15        527.60        542.92         7.30 o
   0   4  15          8.39          5.77         0.26 o
   1   4  15        529.36        530.92         6.97 o
   2   4  15        308.72        297.89         3.51 o
   3   4  15         53.89         49.09         0.78 o
   4   4  15         58.98         59.21         0.90 o
   5   4  15         42.74         45.17         0.76 o
   6   4  15          7.88         10.08         0.33 o
  -6   5  15         44.06         43.89         0.92 o
  -5   5  15         84.88         81.50         1.68 o
  -4   5  15         22.58         26.20         0.84 o
  -3   5  15         75.86         74.71         1.18 o
  -2   5  15         52.35         51.06         0.81 o
  -1   5  15         31.48         28.34         0.58 o
   0   5  15        173.66        171.83         2.38 o
   1   5  15         31.43         28.09         0.51 o
   2   5  15         51.80         50.30         0.79 o
   3   5  15         75.40         73.70         1.14 o
   4   5  15         23.29         27.34         0.62 o
   5   5  15         83.44         82.46         1.65 o
   6   5  15         44.28         45.25         0.95 o
  -5   6  15        141.61        142.09         3.25 o
  -4   6  15          9.26          9.02         0.38 o
  -3   6  15        318.96        316.09         5.13 o
  -2   6  15         16.75         17.55         0.43 o
  -1   6  15         66.13         62.80         1.12 o
   0   6  15         62.79         61.80         1.02 o
   1   6  15         67.52         62.14         1.09 o
   2   6  15         16.71         17.81         0.41 o
   3   6  15        317.12        307.64         4.80 o
   4   6  15          9.83          9.63         0.44 o
   5   6  15        141.24        139.46         2.70 o
  -5   7  15         63.33         59.89         1.77 o
  -4   7  15         70.72         61.94         1.30 o
  -3   7  15         15.20         14.19         0.39 o
  -2   7  15        156.86        154.84         2.57 o
  -1   7  15        142.02        148.47         2.45 o
   0   7  15        107.61        100.48         1.54 o
   1   7  15        140.92        145.85         2.38 o
   2   7  15        155.01        148.29         2.95 o
   3   7  15         15.52         14.04         0.39 o
   4   7  15         70.00         61.30         1.26 o
   5   7  15         63.12         61.15         1.77 o
  -4   8  15         30.08         27.55         0.95 o
  -3   8  15         85.06         82.37         1.40 o
  -2   8  15         30.19         26.00         0.60 o
  -1   8  15        113.49        112.40         3.34 o
   0   8  15        135.75        110.36         2.61 o
   1   8  15        110.69        106.37         2.79 o
   2   8  15         30.47         27.63         0.71 o
   3   8  15         83.79         81.80         1.97 o
   4   8  15         29.53         25.84         0.87 o
  -3   9  15         34.56         27.74         0.91 o
  -2   9  15         61.37         61.99         1.10 o
  -1   9  15         43.47         42.43         0.88 o
   0   9  15         29.38         23.19         0.80 o
   1   9  15         41.92         39.95         1.24 o
   2   9  15         62.06         63.93         1.43 o
   3   9  15         34.13         29.27         1.35 o
  -1  10  15         32.30         37.36         1.17 o
   0  10  15          9.63          8.11         0.47 o
   1  10  15         33.04         35.51         1.47 o
   0   0  16       1745.45       1752.69        31.70 o
   1   0  16        476.89        482.98         6.16 o
   2   0  16        329.04        317.65         4.08 o
   3   0  16        236.80        234.47         2.84 o
   4   0  16        101.19        104.24         1.48 o
   5   0  16          5.47          4.60         0.20 o
   6   0  16         68.06         71.13         1.08 o
  -6   1  16         17.18         17.77         0.39 o
  -5   1  16          2.11          2.57         0.18 o
  -4   1  16         99.08         97.21         1.31 o
  -3   1  16          4.83          6.79         0.24 o
  -2   1  16        767.63        793.58        10.15 o
  -1   1  16       1145.19       1166.18        13.46 o
   0   1  16         84.93        100.28         1.29 o
   1   1  16       1145.07       1158.32        14.03 o
   2   1  16        765.24        785.14         9.40 o
   3   1  16          4.78          6.65         0.21 o
   4   1  16         97.73         96.89         1.29 o
   5   1  16          2.24          2.38         0.17 o
   6   1  16         17.51         17.24         0.38 o
  -6   2  16         24.99         26.34         0.55 o
  -5   2  16         12.58         10.90         0.26 o
  -4   2  16        659.22        695.33         8.35 o
  -3   2  16        217.66        237.12         3.06 o
  -2   2  16        414.69        436.76         5.60 o
  -1   2  16        559.21        540.75         6.55 o
   0   2  16         18.35         10.60         0.44 o
   1   2  16        559.57        548.70         7.01 o
   2   2  16        416.59        438.09         5.52 o
   3   2  16        218.45        235.64         3.00 o
   4   2  16        662.34        692.99         8.71 o
   5   2  16         12.10         11.28         0.29 o
   6   2  16         24.21         26.87         1.36 o
  -6   3  16         39.95         37.32         0.76 o
  -5   3  16          9.26          8.77         0.29 o
  -4   3  16         52.07         55.65         0.82 o
  -3   3  16        155.82        156.66         2.23 o
  -2   3  16        402.76        443.68         6.70 o
  -1   3  16         26.22         25.21         0.55 o
   0   3  16        343.71        384.31         5.01 o
   1   3  16         26.61         25.42         0.55 o
   2   3  16        403.04        435.56         5.89 o
   3   3  16        154.96        151.46         2.11 o
   4   3  16         51.75         56.28         0.86 o
   5   3  16          9.68          9.59         0.37 o
   6   3  16         40.54         39.10         0.88 o
  -6   4  16         15.98         12.98         0.73 o
  -5   4  16        177.61        172.67         3.27 o
  -4   4  16        110.76         99.13         1.57 o
  -3   4  16         44.01         55.37         0.88 o
  -2   4  16         38.78         35.99         0.70 o
  -1   4  16        280.28        282.63         4.32 o
   0   4  16         30.60         34.22         0.58 o
   1   4  16        277.33        277.63         3.89 o
   2   4  16         38.99         36.03         0.62 o
   3   4  16         44.74         55.45         0.95 o
   4   4  16        111.83        100.34         1.57 o
   5   4  16        175.69        179.91         3.00 o
   6   4  16         15.56         12.80         0.52 o
  -5   5  16         74.78         67.30         1.56 o
  -4   5  16          1.43          1.46         0.23 o
  -3   5  16         42.60         44.37         0.89 o
  -2   5  16         33.56         38.47         0.72 o
  -1   5  16         97.46        108.48         1.74 o
   0   5  16        371.10        405.51         5.69 o
   1   5  16         96.95        106.39         1.56 o
   2   5  16         32.95         37.03         0.65 o
   3   5  16         41.16         42.28         0.76 o
   4   5  16          1.46          1.60         0.20 o
   5   5  16         75.12         68.79         1.19 o
  -5   6  16         24.25         25.40         0.71 o
  -4   6  16         35.74         38.45         0.87 o
  -3   6  16          1.66          2.17         0.43 o
  -2   6  16         56.51         62.28         1.29 o
  -1   6  16         64.69         63.49         1.10 o
   0   6  16        105.75         94.31         1.44 o
   1   6  16         63.95         61.96         1.07 o
   2   6  16         56.36         59.50         1.08 o
   3   6  16          1.68          1.52         0.22 o
   4   6  16         35.91         38.69         0.85 o
   5   6  16         24.22         25.06         0.58 o
  -4   7  16         10.64          9.98         0.41 o
  -3   7  16         56.68         60.76         1.27 o
  -2   7  16         36.70         33.22         0.81 o
  -1   7  16         31.51         33.43         0.74 o
   0   7  16         52.00         50.80         0.90 o
   1   7  16         31.71         33.44         0.64 o
   2   7  16         37.53         33.16         0.69 o
   3   7  16         56.79         59.95         1.89 o
   4   7  16         10.37         10.08         0.40 o
  -3   8  16         64.76         69.05         1.62 o
  -2   8  16         27.43         32.71         0.97 o
  -1   8  16         50.26         55.56         1.06 o
   0   8  16         90.19         99.63         2.39 o
   1   8  16         50.46         55.13         1.21 o
   2   8  16         27.21         31.93         1.05 o
   3   8  16         64.18         68.10         1.62 o
  -2   9  16         83.01         85.23         3.31 o
  -1   9  16        104.78        105.81         4.04 o
   0   9  16        153.44        170.46         4.67 o
   1   9  16        105.31        103.36         4.16 o
   1   0  17        194.25        195.56         2.54 o
   2   0  17         80.43         83.38         1.19 o
   3   0  17          3.77          1.87         0.17 o
   4   0  17        133.59        136.08         2.66 o
   5   0  17         38.95         44.38         0.72 o
   6   0  17        177.61        173.59         3.01 o
  -6   1  17         22.14         20.62         0.54 o
  -5   1  17         47.03         48.19         0.71 o
  -4   1  17         18.67         19.96         0.37 o
  -3   1  17         39.25         35.99         0.59 o
  -2   1  17        163.50        163.90         2.28 o
  -1   1  17        315.35        314.82         4.12 o
   0   1  17        153.02        160.01         2.10 o
   1   1  17        314.26        311.34         4.00 o
   2   1  17        164.63        165.28         2.12 o
   3   1  17         37.98         35.03         0.60 o
   4   1  17         19.20         20.12         0.39 o
   5   1  17         46.88         49.03         0.78 o
   6   1  17         22.86         22.62         0.68 o
  -6   2  17          6.39          6.59         0.67 o
  -5   2  17         50.89         56.31         0.90 o
  -4   2  17        152.43        154.89         2.33 o
  -3   2  17        179.55        182.15         2.74 o
  -2   2  17         93.69        101.04         1.61 o
  -1   2  17         43.72         43.41         0.68 o
   0   2  17        265.95        276.00         3.85 o
   1   2  17         44.58         45.14         0.68 o
   2   2  17         94.83        100.43         1.44 o
   3   2  17        177.33        177.59         2.63 o
   4   2  17        153.34        157.27         2.56 o
   5   2  17         50.28         57.01         0.98 o
   6   2  17          6.28          5.89         0.35 o
  -5   3  17         10.66          8.71         0.30 o
  -4   3  17        117.18        111.35         1.59 o
  -3   3  17         78.44         78.85         1.16 o
  -2   3  17        257.99        268.03         4.08 o
  -1   3  17         38.88         46.84         0.76 o
   0   3  17        389.98        392.52         5.92 o
   1   3  17         37.88         45.31         0.74 o
   2   3  17        261.57        261.93         3.59 o
   3   3  17         77.64         76.62         1.20 o
   4   3  17        116.69        109.07         1.53 o
   5   3  17         10.62          8.87         0.25 o
  -5   4  17        118.97        115.65         2.85 o
  -4   4  17         28.32         34.13         0.61 o
  -3   4  17        294.29        301.09         4.17 o
  -2   4  17        125.39        127.40         2.00 o
  -1   4  17         74.26         67.41         1.13 o
   0   4  17          2.94          2.51         0.20 o
   1   4  17         74.40         65.36         1.00 o
   2   4  17        124.35        122.71         1.77 o
   3   4  17        293.51        296.80         4.43 o
   4   4  17         28.14         33.74         0.73 o
   5   4  17        120.18        116.25         2.23 o
  -5   5  17          4.36          2.94         0.37 o
  -4   5  17         10.93          8.08         0.29 o
  -3   5  17         22.60         26.91         0.59 o
  -2   5  17         31.72         29.40         0.57 o
  -1   5  17         38.15         31.70         0.61 o
   0   5  17         32.46         37.61         0.70 o
   1   5  17         37.77         30.58         0.54 o
   2   5  17         32.14         28.83         0.56 o
   3   5  17         22.01         25.97         0.50 o
   4   5  17         11.04          8.45         0.32 o
   5   5  17          4.09          2.67         0.31 o
  -4   6  17         19.31         20.59         0.50 o
  -3   6  17          2.30          1.54         0.24 o
  -2   6  17         33.46         31.68         0.65 o
  -1   6  17         37.52         33.56         0.64 o
   0   6  17         19.29         20.79         0.48 o
   1   6  17         37.41         32.53         0.60 o
   2   6  17         33.92         31.10         0.57 o
   3   6  17          2.22          1.48         0.16 o
   4   6  17         19.48         20.68         0.60 o
  -3   7  17         14.79         15.50         0.44 o
  -2   7  17         38.53         46.54         1.15 o
  -1   7  17         18.46         17.66         0.50 o
   0   7  17          2.06          0.76         0.19 o
   1   7  17         18.95         17.56         0.47 o
   2   7  17         38.26         43.96         1.38 o
   3   7  17         14.46         14.52         0.61 o
  -2   8  17          6.85          9.36         0.42 o
  -1   8  17        427.45        434.96        11.72 o
   0   8  17          8.89         12.11         0.56 o
   1   8  17        426.60        423.35        16.53 o
   2   8  17          6.66          8.69         0.73 o
   0   0  18          7.16          8.60         0.38 o
   1   0  18          1.83          1.72         0.19 o
   2   0  18          4.12          3.67         0.17 o
   3   0  18        426.98        460.09         7.34 o
   4   0  18         16.54         19.57         0.42 o
   5   0  18        232.66        235.37         4.09 o
  -5   1  18         44.34         38.13         0.97 o
  -4   1  18         94.98         99.45         1.64 o
  -3   1  18         20.18         20.49         0.48 o
  -2   1  18         33.50         44.09         0.66 o
  -1   1  18         35.01         36.68         0.58 o
   0   1  18         43.57         38.31         0.63 o
   1   1  18         34.50         35.81         0.56 o
   2   1  18         32.86         44.00         0.79 o
   3   1  18         20.47         20.89         0.47 o
   4   1  18         94.23         97.95         1.77 o
   5   1  18         43.02         39.00         0.73 o
  -5   2  18          1.40          1.43         0.18 o
  -4   2  18         67.06         67.31         1.14 o
  -3   2  18         20.47         19.02         0.46 o
  -2   2  18        140.36        154.43         2.52 o
  -1   2  18         48.58         47.79         0.89 o
   0   2  18        136.40        131.72         1.83 o
   1   2  18         48.38         47.38         0.74 o
   2   2  18        138.91        149.67         2.39 o
   3   2  18         20.17         18.34         0.42 o
   4   2  18         67.56         64.95         1.45 o
   5   2  18          1.49          1.13         0.18 o
  -5   3  18        173.68        163.49         6.37 o
  -4   3  18        108.08        109.58         1.69 o
  -3   3  18        180.65        175.58         2.63 o
  -2   3  18         86.13         93.01         1.44 o
  -1   3  18         51.69         49.76         0.91 o
   0   3  18          0.38          1.05         0.16 o
   1   3  18         51.42         48.99         0.76 o
   2   3  18         85.29         91.91         1.73 o
   3   3  18        180.01        170.76         3.07 o
   4   3  18        107.38        109.16         3.35 o
   5   3  18        172.98        162.20         3.98 o
  -4   4  18         53.10         54.84         0.95 o
  -3   4  18         62.21         59.83         0.89 o
  -2   4  18         95.24        101.34         1.46 o
  -1   4  18        170.73        160.29         2.68 o
   0   4  18         30.22         28.88         0.56 o
   1   4  18        170.31        156.03         2.21 o
   2   4  18         93.91        101.14         1.71 o
   3   4  18         62.76         60.78         1.05 o
   4   4  18         53.08         54.19         2.00 o
  -4   5  18         14.98         16.20         0.73 o
  -3   5  18         51.49         54.47         0.98 o
  -2   5  18         14.93         18.46         0.37 o
  -1   5  18         15.45         16.89         0.43 o
   0   5  18          0.46          0.35         0.17 o
   1   5  18         15.72         17.09         0.36 o
   2   5  18         15.14         18.83         0.43 o
   3   5  18         52.89         54.92         0.95 o
   4   5  18         14.80         16.04         0.73 o
  -3   6  18         19.38         19.25         0.47 o
  -2   6  18          6.02          6.59         0.26 o
  -1   6  18         30.58         36.05         0.87 o
   0   6  18         20.69         21.93         0.47 o
   1   6  18         31.13         36.24         0.68 o
   2   6  18          6.03          6.72         0.31 o
   3   6  18         18.80         18.30         0.65 o
  -2   7  18         30.31         34.42         1.04 o
  -1   7  18         52.79         53.65         1.45 o
   0   7  18         26.90         35.28         2.05 o
   1   7  18         52.67         51.90         1.79 o
   2   7  18         30.17         33.19         1.47 o
   1   0  19        105.02        104.33         1.43 o
   2   0  19          0.01          0.09         0.10 o
   3   0  19          1.32          1.57         0.21 o
   4   0  19         81.10         73.80         3.00 o
  -4   1  19          1.30          0.19         0.10 o
  -3   1  19         58.69         65.97         1.11 o
  -2   1  19         24.15         22.41         0.58 o
  -1   1  19          7.34          9.88         0.31 o
   0   1  19          0.06         -0.12         0.12 o
   1   1  19          7.31          9.85         0.27 o
   2   1  19         23.84         22.23         0.46 o
   3   1  19         60.77         66.68         1.32 o
   4   1  19          1.28          0.21         0.28 o
  -4   2  19         87.79         87.24         2.57 o
  -3   2  19         74.07         72.21         1.21 o
  -2   2  19         24.85         23.86         0.50 o
  -1   2  19         11.88         11.64         0.34 o
   0   2  19         80.20         66.38         1.21 o
   1   2  19         12.40         11.67         0.30 o
   2   2  19         24.79         23.21         0.55 o
   3   2  19         74.20         69.86         1.80 o
   4   2  19         87.42         87.44         1.83 o
  -4   3  19          0.26          0.21         0.16 o
  -3   3  19         24.98         27.97         0.54 o
  -2   3  19         45.49         53.89         0.94 o
  -1   3  19         43.00         47.31         1.01 o
   0   3  19         25.24         25.14         0.49 o
   1   3  19         42.39         46.42         0.77 o
   2   3  19         44.74         51.55         1.02 o
   3   3  19         24.41         26.05         0.66 o
   4   3  19          0.29          0.26         0.16 o
  -3   4  19         56.64         49.51         0.97 o
  -2   4  19         30.25         36.93         0.69 o
  -1   4  19         63.87         52.10         1.05 o
   0   4  19         25.64         30.49         0.67 o
   1   4  19         64.43         50.30         0.87 o
   2   4  19         30.15         36.00         0.73 o
   3   4  19         55.87         48.22         0.92 o
  -3   5  19         57.44         56.52         1.60 o
  -2   5  19         18.68         19.18         0.40 o
  -1   5  19         26.97         26.77         0.52 o
   0   5  19         89.51         98.51         2.58 o
   1   5  19         27.69         27.51         0.60 o
   2   5  19         18.77         18.69         0.43 o
   3   5  19         57.45         57.07         2.20 o
  -1   6  19          6.08          4.65         0.25 o
   0   6  19         19.77         23.77         0.52 o
   0   0  20          1.41          1.30         0.18 o
   1   0  20         22.90         28.54         0.70 o
   2   0  20          9.21         10.73         0.40 o
   3   0  20         11.17          7.43         0.28 o
  -3   1  20         22.43         21.80         0.54 o
  -2   1  20         11.36         11.37         0.42 o
  -1   1  20         10.02         14.11         0.44 o
   0   1  20          5.91          9.24         0.30 o
   1   1  20         10.14         14.25         0.37 o
   2   1  20         11.10         10.84         0.40 o
   3   1  20         22.56         20.76         0.69 o
  -3   2  20        142.43        159.33         3.27 o
  -2   2  20         26.12         27.60         0.51 o
  -1   2  20          0.58          0.52         0.13 o
   0   2  20          4.72          4.93         0.20 o
   1   2  20          0.66          0.46         0.16 o
   2   2  20         26.17         26.35         0.55 o
   3   2  20        141.77        160.79         5.76 o
  -2   3  20         95.41         84.24         1.39 o
  -1   3  20        131.94        136.11         2.46 o
   0   3  20        153.88        131.45         2.84 o
   1   3  20        131.92        135.34         2.75 o
   2   3  20         95.38         82.86         1.51 o
  -2   4  20         14.07         13.68         0.40 o
  -1   4  20         14.09         15.51         0.35 o
   0   4  20         18.77         17.52         0.62 o
   1   4  20         14.67         15.77         0.67 o
   2   4  20         13.88         13.59         0.98 o
   0   5  20          6.64          9.20         0.37 o
   1   0  21          2.62          1.12         0.20 o
  -1   1  21         89.28         91.36         1.90 o
   0   1  21        139.58        145.60         2.92 o
   1   1  21         89.17         88.98         1.98 o
  -1   2  21         16.17         16.95         0.56 o
   0   2  21        100.53        103.33         3.31 o
   1   2  21         15.85         16.29         0.73 o
                                                
